# Supplementary material for: Vitreous Olink proteomics reveals inflammatory biomarkers for diagnosis and prognosis of traumatic proliferative vitreoretinopathy
Source: Front Immunol. 2024 Feb 22;15:1355314. doi: 10.3389/fimmu.2024.1355314 (PMC10917961; doi:10.3389/fimmu.2024.1355314)
Supplement: Supplementary file 3 [file Table_2.xlsx]

## Sheet: Sheet1
Assay	estimate	Ctrl	TPVR	statistic	p.value	parameter	conf.low	conf.high	method	alternative	Adjusted_pval	Significant	AUC value
IL7	-2.50762	0.149028	2.65665	-8.94457	6.9919e-11	37.9389	-3.07519	-1.94005	Welch Two Sample t-test	two.sided	3.34099e-09	yes	0.956938
ADA	4.36514	5.8706	1.50546	9.64154	7.26303e-11	31.1408	3.44193	5.28834	Welch Two Sample t-test	two.sided	3.34099e-09	yes	0.9689
IL6	6.47937	10.7445	4.26516	8.5858	1.6997e-10	38.6977	4.95254	8.0062	Welch Two Sample t-test	two.sided	5.21243e-09	yes	0.95933
4E-BP1	6.22622	8.19468	1.96846	9.37352	2.48313e-10	29.3671	4.86844	7.58399	Welch Two Sample t-test	two.sided	5.71119e-09	yes	0.964115
EN-RAGE	4.65603	5.05614	0.400115	9.79587	1.11604e-08	18.1791	3.65815	5.6539	Welch Two Sample t-test	two.sided	1.89331e-07	yes	1
MMP-1	5.27477	12.4963	7.22154	7.332	1.23477e-08	35.8785	3.81555	6.73398	Welch Two Sample t-test	two.sided	1.89331e-07	yes	0.973684
IL8	4.5407	8.87941	4.33871	6.55834	9.94368e-08	37.8745	3.13895	5.94246	Welch Two Sample t-test	two.sided	1.30688e-06	yes	0.930622
STAMBP	3.23862	3.58864	0.350012	7.64132	1.23762e-07	22.0421	2.35975	4.1175	Welch Two Sample t-test	two.sided	1.42326e-06	yes	0.954545
TWEAK	-4.72504	3.90759	8.63263	-6.26141	3.0354e-07	36.2222	-6.25517	-3.19491	Welch Two Sample t-test	two.sided	3.10285e-06	yes	0.935407
MCP-3	3.69817	3.73118	0.0330123	7.23621	3.40757e-07	21.5311	2.63695	4.75939	Welch Two Sample t-test	two.sided	3.13496e-06	yes	0.985646
CXCL5	4.57002	7.34876	2.77874	6.43537	1.53729e-06	22.7009	3.09991	6.04013	Welch Two Sample t-test	two.sided	1.28573e-05	yes	0.937799
DNER	-4.06017	3.69938	7.75955	-5.74102	1.79056e-06	34.4326	-5.49675	-2.62359	Welch Two Sample t-test	two.sided	1.37276e-05	yes	0.899522
IL-20RA	-0.451487	0.383434	0.834921	-5.20996	6.44693e-06	38.9924	-0.626771	-0.276203	Welch Two Sample t-test	two.sided	4.56244e-05	yes	0.882775
LIF	3.2855	5.34545	2.05995	5.27258	1.01939e-05	30.6032	2.01395	4.55705	Welch Two Sample t-test	two.sided	6.69885e-05	yes	0.942584
SIRT2	2.28649	3.21597	0.929485	5.54606	2.24139e-05	19.3297	1.42459	3.14839	Welch Two Sample t-test	two.sided	0.000137472	yes	0.956938
FGF-19	-2.94439	3.34044	6.28483	-4.9329	2.5523e-05	31.2578	-4.16134	-1.72743	Welch Two Sample t-test	two.sided	0.000146757	yes	0.875598
CCL20	3.23534	8.57972	5.34438	4.78675	4.14982e-05	30.3295	1.85561	4.61507	Welch Two Sample t-test	two.sided	0.000217361	yes	0.870813
CASP-8	1.29092	1.79204	0.501125	4.97921	4.25272e-05	24.2715	0.756143	1.82569	Welch Two Sample t-test	two.sided	0.000217361	yes	0.91866
CXCL1	2.66493	7.67623	5.01129	4.73276	5.77375e-05	27.9659	1.51145	3.81842	Welch Two Sample t-test	two.sided	0.000279571	yes	0.894737
OSM	2.05762	2.53823	0.480617	4.67562	6.68126e-05	28.0958	1.15631	2.95893	Welch Two Sample t-test	two.sided	0.000307338	yes	0.868421
CST5	-2.57939	1.72449	4.30388	-4.5523	7.1998e-05	32.1489	-3.73333	-1.42544	Welch Two Sample t-test	two.sided	0.00031542	yes	0.837321
IL18	1.92258	3.82112	1.89854	3.98665	0.000304683	36.855	0.945309	2.89985	Welch Two Sample t-test	two.sided	0.00127413	yes	0.80622
TNFSF14	1.16857	2.23845	1.06988	3.86665	0.000697848	24.9843	0.546122	1.79102	Welch Two Sample t-test	two.sided	0.00279139	yes	0.904306
Flt3L	-2.05243	3.78128	5.83371	-3.56163	0.0011591	32.5695	-3.22543	-0.879428	Welch Two Sample t-test	two.sided	0.00444172	yes	0.830144
TGF-alpha	-1.33631	0.09366	1.42997	-3.59286	0.00120699	28.6767	-2.09737	-0.575243	Welch Two Sample t-test	two.sided	0.00444172	yes	0.799043
CXCL6	2.10926	5.99309	3.88384	3.52764	0.00135084	30.5025	0.888979	3.32953	Welch Two Sample t-test	two.sided	0.00477991	yes	0.789474
CSF-1	-2.09958	4.1897	6.28927	-3.46335	0.00155886	31.4969	-3.33519	-0.863957	Welch Two Sample t-test	two.sided	0.00531166	yes	0.794258
CD5	1.60238	2.95764	1.35526	3.43665	0.00189509	27.407	0.646353	2.55841	Welch Two Sample t-test	two.sided	0.00622672	yes	0.791866
LIF-R	-0.452425	-0.30101	0.151415	-3.22574	0.00315692	28.3894	-0.739546	-0.165304	Welch Two Sample t-test	two.sided	0.0100151	yes	0.842105
FGF-23	-0.221537	-0.687784	-0.466247	-3.09327	0.00408143	32.0827	-0.367405	-0.0756684	Welch Two Sample t-test	two.sided	0.0125164	yes	0.748804
ST1A1	0.844705	1.02546	0.180757	3.15582	0.00453938	22.2656	0.289983	1.39943	Welch Two Sample t-test	two.sided	0.0134717	yes	0.72488
MCP-4	1.83103	7.09203	5.261	2.97531	0.00533427	34.2694	0.580732	3.08133	Welch Two Sample t-test	two.sided	0.015336	yes	0.744019
HGF	-2.2838	9.06413	11.3479	-2.93982	0.00555966	38.0259	-3.85641	-0.711184	Welch Two Sample t-test	two.sided	0.0154997	yes	0.760766
AXIN1	0.630448	0.443146	-0.187302	3.02861	0.0063244	21.2866	0.197902	1.06299	Welch Two Sample t-test	two.sided	0.0171131	yes	0.753589
VEGFA	-1.87449	8.39809	10.2726	-2.61982	0.0125975	37.7797	-3.32323	-0.42575	Welch Two Sample t-test	two.sided	0.0319881	yes	0.815789
CX3CL1	-0.645645	-0.961194	-0.315549	-2.67982	0.0125992	26.0502	-1.14083	-0.150456	Welch Two Sample t-test	two.sided	0.0319881	yes	0.803828
PD-L1	-1.17596	1.66299	2.83895	-2.6595	0.0128648	27.6613	-2.0822	-0.269708	Welch Two Sample t-test	two.sided	0.0319881	yes	0.777512
CCL25	-1.12878	0.828233	1.95701	-2.55782	0.014771	36.9349	-2.023	-0.234556	Welch Two Sample t-test	two.sided	0.0357614	yes	0.779904
IL-1 alpha	0.332262	-1.2744	-1.60666	2.47695	0.0185193	33.167	0.0594015	0.605122	Welch Two Sample t-test	two.sided	0.0427714	yes	0.751196
MCP-2	1.65108	5.94513	4.29406	2.46999	0.0188755	32.8725	0.290895	3.01126	Welch Two Sample t-test	two.sided	0.0427714	yes	0.703349
NRTN	0.143844	0.163043	0.0191995	2.48839	0.0190612	27.9585	0.0254259	0.262261	Welch Two Sample t-test	two.sided	0.0427714	yes	0.696172
IL10	0.853256	1.03527	0.182012	2.48034	0.0217071	20.9355	0.137718	1.56879	Welch Two Sample t-test	two.sided	0.0475488	yes	0.760766
IL33	0.384739	1.21963	0.834887	2.42215	0.0231771	24.4955	0.0572563	0.712223	Welch Two Sample t-test	two.sided	0.0495883	yes	0.73445
FGF-21	-0.570701	0.975847	1.54655	-2.27017	0.0288842	38.4476	-1.07942	-0.0619804	Welch Two Sample t-test	two.sided	0.0602005	yes	0.744019
MMP-10	1.43535	6.93123	5.49588	2.27137	0.0297691	33.0215	0.149711	2.72099	Welch Two Sample t-test	two.sided	0.0602005	yes	0.672249
OPG	-1.6413	7.63226	9.27357	-2.25557	0.0301003	36.995	-3.11571	-0.166902	Welch Two Sample t-test	two.sided	0.0602005	yes	0.736842
CCL19	-1.88494	4.45344	6.33838	-2.22191	0.0326485	36.0802	-3.60531	-0.164558	Welch Two Sample t-test	two.sided	0.0639077	yes	0.72488
LAP TGF-beta-1	0.862835	3.21915	2.35632	2.07978	0.0477851	25.4024	0.00908459	1.71659	Welch Two Sample t-test	two.sided	0.0915881	yes	0.650718
NT-3	-0.166237	0.808257	0.974495	-2.00024	0.0528162	37.1874	-0.334602	0.00212792	Welch Two Sample t-test	two.sided	0.0991652	no	0.662679
IL-12B	-0.891785	1.04549	1.93727	-1.91418	0.0641857	33.4469	-1.83915	0.0555838	Welch Two Sample t-test	two.sided	0.118102	no	0.722488
ARTN	-0.15223	-0.415334	-0.263105	-1.88115	0.0694224	30.841	-0.31731	0.0128502	Welch Two Sample t-test	two.sided	0.125232	no	0.641148
IL-22 RA1	-0.353349	-0.346661	0.00668818	-1.79665	0.0805434	37.0702	-0.751817	0.0451188	Welch Two Sample t-test	two.sided	0.139892	no	0.672249
TRANCE	0.391421	0.0751095	-0.316311	1.82863	0.0805901	22.7601	-0.0516355	0.834477	Welch Two Sample t-test	two.sided	0.139892	no	0.617225
CD8A	0.808821	1.90853	1.09971	1.75213	0.0931786	22.8225	-0.146526	1.76417	Welch Two Sample t-test	two.sided	0.156485	no	0.583732
TRAIL	-0.616046	0.378531	0.994577	-1.7442	0.0935505	24.7155	-1.34389	0.111801	Welch Two Sample t-test	two.sided	0.156485	no	0.744019
IL-10RB	-0.717301	2.16062	2.87792	-1.72383	0.0960428	27.3096	-1.57063	0.13603	Welch Two Sample t-test	two.sided	0.157785	no	0.772727
IL2	-0.174149	0.442928	0.617077	-1.65094	0.107598	35.3965	-0.38821	0.0399114	Welch Two Sample t-test	two.sided	0.173667	no	0.650718
uPA	0.932055	7.17216	6.24011	1.60986	0.11681	33.5113	-0.245179	2.10929	Welch Two Sample t-test	two.sided	0.182621	no	0.614833
GDNF	0.406543	1.06925	0.662708	1.62449	0.118427	22.133	-0.11228	0.925366	Welch Two Sample t-test	two.sided	0.182621	no	0.602871
CD6	0.534778	0.562809	0.0280318	1.62183	0.119101	21.975	-0.1491	1.21866	Welch Two Sample t-test	two.sided	0.182621	no	0.62201
CCL11	-0.655222	1.75854	2.41376	-1.4998	0.144531	28.8494	-1.54893	0.238485	Welch Two Sample t-test	two.sided	0.217701	no	0.72488
FGF-5	0.313394	1.01948	0.706087	1.51065	0.147309	19.0261	-0.120778	0.747566	Welch Two Sample t-test	two.sided	0.217701	no	0.605263
IL-24	-0.228908	0.659765	0.888673	-1.47891	0.149078	31.5548	-0.544361	0.0865455	Welch Two Sample t-test	two.sided	0.217701	no	0.638756
IL13	-0.103822	-0.745319	-0.641497	-1.37992	0.175541	38.6547	-0.256048	0.0484041	Welch Two Sample t-test	two.sided	0.25234	no	0.600478
CCL3	0.635119	4.17118	3.53606	1.27343	0.212276	31.1892	-0.381835	1.65207	Welch Two Sample t-test	two.sided	0.300452	no	0.605263
IL-17A	0.126903	0.620129	0.493226	1.14141	0.261049	36.917	-0.0983877	0.352194	Welch Two Sample t-test	two.sided	0.363886	no	0.619617
CCL28	0.157722	0.617263	0.45954	1.12409	0.267879	38.8058	-0.126128	0.441573	Welch Two Sample t-test	two.sided	0.367834	no	0.588517
IL-18R1	0.522368	3.4693	2.94693	1.11215	0.275414	28.3533	-0.43921	1.48395	Welch Two Sample t-test	two.sided	0.372618	no	0.555024
TNF	0.239703	0.120753	-0.11895	0.871574	0.392843	22.023	-0.330625	0.810032	Welch Two Sample t-test	two.sided	0.523791	no	0.528708
MCP-1	0.587277	12.8342	12.2469	0.826818	0.413547	37.6729	-0.851032	2.02559	Welch Two Sample t-test	two.sided	0.543518	no	0.480861
SCF	-0.437594	2.34752	2.78512	-0.788236	0.437683	26.0139	-1.5787	0.703516	Welch Two Sample t-test	two.sided	0.567139	no	0.665072
Beta-NGF	-0.0196838	0.803946	0.82363	-0.738084	0.465162	36.6614	-0.0737366	0.034369	Welch Two Sample t-test	two.sided	0.594374	no	0.564593
CXCL10	0.538497	7.29014	6.75164	0.674226	0.504377	36.8423	-1.08003	2.15703	Welch Two Sample t-test	two.sided	0.635653	no	0.511962
TNFB	-0.211738	0.112514	0.324251	-0.657322	0.515132	36.1954	-0.864908	0.441433	Welch Two Sample t-test	two.sided	0.640435	no	0.574163
IL4	0.0919315	-0.283623	-0.375554	0.644123	0.523546	36.2885	-0.197445	0.381308	Welch Two Sample t-test	two.sided	0.642217	no	0.480861
CXCL11	0.413144	2.3609	1.94776	0.624118	0.537709	27.4186	-0.944124	1.77041	Welch Two Sample t-test	two.sided	0.650911	no	0.538278
IL-15RA	0.0554744	0.116406	0.0609314	0.603678	0.551265	26.1174	-0.133375	0.244324	Welch Two Sample t-test	two.sided	0.653246	no	0.456938
SLAMF1	0.0758623	0.137181	0.0613182	0.597759	0.553839	35.091	-0.181757	0.333482	Welch Two Sample t-test	two.sided	0.653246	no	0.488038
TSLP	-0.112138	-0.388494	-0.276356	-0.463254	0.646284	32.3559	-0.604997	0.380721	Welch Two Sample t-test	two.sided	0.739969	no	0.555024
CCL23	-0.276268	3.94894	4.22521	-0.461877	0.647601	29.1225	-1.49938	0.946846	Welch Two Sample t-test	two.sided	0.739969	no	0.598086
IL-2RB	-0.0333979	0.0288989	0.0622968	-0.455241	0.651495	38.4753	-0.181853	0.115058	Welch Two Sample t-test	two.sided	0.739969	no	0.447368
IL-10RA	-0.0291606	0.0581126	0.0872732	-0.395004	0.695693	29.3814	-0.180061	0.12174	Welch Two Sample t-test	two.sided	0.777985	no	0.590909
CCL4	-0.1701	2.69026	2.86036	-0.381224	0.706321	24.5153	-1.08998	0.749777	Welch Two Sample t-test	two.sided	0.777985	no	0.633971
IL-20	-0.0176071	0.355232	0.372839	-0.374205	0.710334	37.9639	-0.112862	0.0776476	Welch Two Sample t-test	two.sided	0.777985	no	0.54067
CD40	0.170122	7.13835	6.96823	0.315403	0.754223	37.1097	-0.922655	1.2629	Welch Two Sample t-test	two.sided	0.808277	no	0.543062
IL5	0.0309344	0.0911521	0.0602177	0.313514	0.755563	38.9411	-0.168654	0.230522	Welch Two Sample t-test	two.sided	0.808277	no	0.533493
IL-17C	0.0600944	0.464855	0.404761	0.25792	0.798545	25.4222	-0.419366	0.539554	Welch Two Sample t-test	two.sided	0.844438	no	0.614833
IFN-gamma	0.140065	1.61585	1.47579	0.232138	0.817937	31.4001	-1.08988	1.37001	Welch Two Sample t-test	two.sided	0.855116	no	0.480861
CXCL9	-0.138859	2.90879	3.04765	-0.196435	0.845611	29.6215	-1.5833	1.30558	Welch Two Sample t-test	two.sided	0.874115	no	0.598086
CDCP1	-0.0753126	0.702258	0.77757	-0.153952	0.878619	31.8337	-1.07197	0.921346	Welch Two Sample t-test	two.sided	0.8889	no	0.593301
TNFRSF9	-0.0804851	1.54101	1.62149	-0.153398	0.879238	26.6924	-1.15762	0.996652	Welch Two Sample t-test	two.sided	0.8889	no	0.610048
CD244	-0.00357706	0.988502	0.992079	-0.0126932	0.989964	27.4308	-0.581379	0.574225	Welch Two Sample t-test	two.sided	0.989964	no	0.61244
