# Supplementary material for: Vitreous Olink proteomics reveals inflammatory biomarkers for diagnosis and prognosis of traumatic proliferative vitreoretinopathy
Source: Front Immunol. 2024 Feb 22;15:1355314. doi: 10.3389/fimmu.2024.1355314 (PMC10917961; doi:10.3389/fimmu.2024.1355314)
Supplement: Supplementary file 4 [file Table_3.xlsx]

## Sheet: Sheet2
	BCVA(LogMAR)	PVR-R	PVR-S	Retinal-R	SWL(mm)	DLP(mm)	TWL(mm)	IOIV(d）	NOI	TIES(Hour)	Age(y）
ADA	0.340998	0.467099	-0.284394	-0.356599	0.120038	0.252197	0.0211925	0.122238	-0.237171	0.264849	0.108963
CASP-8	0.302128	0.0778499	-0.00719985	0.00545816	-0.160639	0.016696	-0.135102	-0.0416317	0.105409	0.60537	0.386644
CCL20	0.580403	0.0389249	-0.364492	-0.307476	-0.0556057	-0.22232	0.147465	-0.209044	0.316228	0.327322	0.247804
CCL25	0.0282693	-0.175162	0.246595	0.169203	-0.699042	-0.0843587	-0.641957	0.0832635	-0.289875	0.134624	0.107206
CD5	0.5486	0.467099	-0.289794	-0.407542	-0.101502	0.290862	-0.0335548	0.122238	-0.105409	0.318523	0.267136
CSF-1	-0.0459375	0.0778499	0.214195	0.251075	-0.466028	0.108085	-0.493609	0.345455	-0.34258	0.476025	0.365554
CST5	-0.288876	-0.0973124	0.46439	0.402084	-0.548995	0.0746926	-0.513036	0.28345	-0.34258	0.290367	-0.0175747
CXCL1	0.552134	0.0389249	-0.183596	-0.329309	-0.336282	-0.0676627	-0.108612	0.0239161	0.210819	0.43555	0.275923
CXCL5	0.666094	0.136237	-0.310493	-0.433014	-0.27538	-0.0289983	-0.0203095	-0.210816	0.158114	0.395954	0.3058
CXCL6	0.564502	0.116775	-0.283494	-0.423917	-0.105033	0.0342707	0.110378	0.0868066	0.263523	0.322043	0.0913885
DNER	-0.204069	-0.0194625	0.393292	0.363877	-0.524282	-0.0123023	-0.581028	0.326853	-0.289875	0.319403	0.0843587
EN-RAGE	0.607789	0.350325	-0.444591	-0.345683	-0.0838498	-0.093146	-0.0582794	-0.0797203	0.158114	0.241972	0.520212
FGF-19	-0.22262	0	0.386992	0.436652	-0.533991	0.0483305	-0.5669	0.270163	-0.34258	0.409153	0.108963
HGF	-0.209369	0	0.449091	0.449388	-0.490742	0.207382	-0.590741	0.422518	-0.395285	0.504182	0.251318
IL33	0.251773	0.116775	-0.0755984	0.171022	0.0211831	-0.585238	-0.0662266	-0.411888	0.34258	0.269249	0.154658
IL6	0.25089	0.136237	-0.095398	0.00181939	-0.229484	-0.15993	-0.196031	-0.0124009	0.184466	0.485704	0.096661
IL7	-0.416088	-0.3114	0.590388	0.542177	-0.201239	-0.210897	-0.455639	0.222331	-0.34258	0.252531	0.133568
IL8	0.391353	0.253012	-0.161097	-0.0618591	-0.311568	-0.0237259	-0.242831	0.0248019	0	0.446109	0.565906
MCP-2	0.185517	0.136237	0.0251995	0.132815	-0.400714	-0.0219684	-0.418552	0.256877	-0.158114	0.468986	0.462215
MCP-3	0.391353	0.350325	-0.197996	-0.20741	-0.231249	0.195958	-0.0362039	-0.0602332	-0.0527046	0.501542	0.456943
MCP-4	0.294177	0.0389249	-0.115198	0.0327489	-0.203887	-0.137962	-0.192499	0.182471	0.158114	0.504182	0.391916
MMP-1	0.510613	0.214087	-0.443691	-0.307476	-0.01677	-0.150264	0.0362039	0.0992075	0.158114	0.337881	0.221441
OPG	-0.248239	-0.136237	0.501289	0.460304	-0.478385	0.101933	-0.538643	0.257762	-0.34258	0.494503	0.170475
OSM	0.344532	0.291937	-0.0845982	-0.0982468	-0.203887	0.202109	-0.190733	0.248905	-0.131762	0.493623	0.400704
ST1A1	0.486761	0.23355	-0.46619	-0.169203	0.0397183	-0.431459	-0.0600455	-0.232961	0.368932	-0.0483944	0.393674
TWEAK	-0.299477	-0.0583874	0.532789	0.507608	-0.503981	0.200352	-0.598689	0.364942	-0.421637	0.479545	0.237259
Flt3L	-0.0061839	-0.0194625	0.179096	0.231062	-0.456319	-0.0527242	-0.483896	0.232075	-0.210819	0.394195	0.267136
PD-L1	0.00176683	0.0973124	0.143997	0.227423	-0.452789	-0.137962	-0.46182	0.217017	-0.210819	0.337001	0.0650265
TGF-alpha	-0.010601	0.1557	-0.0161997	0.120079	-0.411305	-0.224956	-0.474183	0.335711	-0.158114	-0.0114387	-0.0404219
