# Supplementary material for: Vitreous Olink proteomics reveals inflammatory biomarkers for diagnosis and prognosis of traumatic proliferative vitreoretinopathy
Source: Front Immunol. 2024 Feb 22;15:1355314. doi: 10.3389/fimmu.2024.1355314 (PMC10917961; doi:10.3389/fimmu.2024.1355314)
Supplement: Supplementary file 5 [file Table_4.xlsx]

## Sheet: Sheet 1
Data1	Data2	rho	pvalue	relation
TWEAK	HGF	0.968421	7.72638e-06	positive
HGF	TWEAK	0.968421	7.72638e-06	positive
4E-BP1	SIRT2	0.959649	7.08034e-06	positive
STAMBP	SIRT2	0.959649	7.08034e-06	positive
SIRT2	4E-BP1	0.959649	7.08034e-06	positive
SIRT2	STAMBP	0.959649	7.08034e-06	positive
FGF-19	OPG	0.959649	7.08034e-06	positive
OPG	FGF-19	0.959649	7.08034e-06	positive
FGF-19	CST5	0.952632	6.39684e-06	positive
CST5	FGF-19	0.952632	6.39684e-06	positive
CST5	OPG	0.940351	4.83569e-06	positive
OPG	CST5	0.940351	4.83569e-06	positive
DNER	PD-L1	0.926316	2.50634e-06	positive
PD-L1	DNER	0.926316	2.50634e-06	positive
TWEAK	OPG	0.924561	2.17851e-06	positive
Flt3L	PD-L1	0.924561	2.17851e-06	positive
PD-L1	Flt3L	0.924561	2.17851e-06	positive
OPG	TWEAK	0.924561	2.17851e-06	positive
DNER	FGF-19	0.921053	1.50172e-06	positive
FGF-19	DNER	0.921053	1.50172e-06	positive
CXCL1	CXCL6	0.921053	1.50172e-06	positive
CXCL6	CXCL1	0.921053	1.50172e-06	positive
CSF-1	MCP-2	0.921053	1.50172e-06	positive
MCP-2	CSF-1	0.921053	1.50172e-06	positive
TWEAK	DNER	0.919298	1.15358e-06	positive
DNER	TWEAK	0.919298	1.15358e-06	positive
FGF-19	PD-L1	0.919298	1.15358e-06	positive
PD-L1	FGF-19	0.919298	1.15358e-06	positive
4E-BP1	STAMBP	0.917544	7.99524e-07	positive
STAMBP	4E-BP1	0.917544	7.99524e-07	positive
HGF	CCL19	0.915789	4.40065e-07	positive
CCL19	HGF	0.915789	4.40065e-07	positive
DNER	CST5	0.914035	7.57378e-08	positive
CST5	DNER	0.914035	7.57378e-08	positive
DNER	Flt3L	0.910526	0	positive
DNER	CCL19	0.910526	0	positive
Flt3L	DNER	0.910526	0	positive
CCL19	DNER	0.910526	0	positive
TWEAK	CCL19	0.908772	0	positive
CSF-1	CX3CL1	0.908772	0	positive
CX3CL1	CSF-1	0.908772	0	positive
CCL19	TWEAK	0.908772	0	positive
FGF-19	CCL19	0.907018	0	positive
MCP-2	LAP TGF-beta-1	0.907018	0	positive
CCL19	FGF-19	0.907018	0	positive
LAP TGF-beta-1	MCP-2	0.907018	0	positive
TWEAK	FGF-19	0.903509	0	positive
FGF-19	TWEAK	0.903509	0	positive
CXCL5	CXCL1	0.898246	0	positive
CXCL1	CXCL5	0.898246	0	positive
Flt3L	CSF-1	0.898246	0	positive
CSF-1	Flt3L	0.898246	0	positive
MCP-4	MCP-2	0.896491	0	positive
MCP-2	MCP-4	0.896491	0	positive
DNER	OPG	0.894737	0	positive
OPG	DNER	0.894737	0	positive
LIF	VEGFA	0.891228	0	positive
VEGFA	LIF	0.891228	0	positive
Flt3L	CCL19	0.887719	0	positive
CCL19	Flt3L	0.887719	0	positive
HGF	OPG	0.885965	0	positive
OPG	HGF	0.885965	0	positive
CX3CL1	PD-L1	0.884211	0	positive
PD-L1	CX3CL1	0.884211	0	positive
MMP-1	IL10	0.882456	0	positive
DNER	HGF	0.882456	0	positive
HGF	DNER	0.882456	0	positive
IL10	MMP-1	0.882456	0	positive
OPG	CCL19	0.880702	0	positive
CCL19	OPG	0.880702	0	positive
OSM	LAP TGF-beta-1	0.878947	0	positive
LAP TGF-beta-1	OSM	0.878947	0	positive
FGF-19	HGF	0.877193	0	positive
HGF	FGF-19	0.877193	0	positive
TWEAK	CST5	0.875439	0	positive
FGF-19	CSF-1	0.875439	0	positive
CST5	TWEAK	0.875439	0	positive
TGF-alpha	PD-L1	0.875439	0	positive
CSF-1	FGF-19	0.875439	0	positive
CSF-1	OPG	0.875439	0	positive
PD-L1	TGF-alpha	0.875439	0	positive
OPG	CSF-1	0.875439	0	positive
IL8	OSM	0.873684	0	positive
OSM	IL8	0.873684	0	positive
OSM	MCP-2	0.873684	0	positive
MCP-2	OSM	0.873684	0	positive
MMP-1	MMP-10	0.870175	0	positive
PD-L1	CCL19	0.870175	0	positive
MMP-10	MMP-1	0.870175	0	positive
CCL19	PD-L1	0.870175	0	positive
CXCL5	CXCL6	0.868421	0	positive
FGF-19	Flt3L	0.868421	0	positive
Flt3L	FGF-19	0.868421	0	positive
CXCL6	CXCL5	0.868421	0	positive
CST5	PD-L1	0.866667	0	positive
PD-L1	CST5	0.866667	0	positive
Flt3L	OPG	0.864912	0	positive
OPG	Flt3L	0.864912	0	positive
IL8	MCP-3	0.863158	0	positive
MCP-3	IL8	0.863158	0	positive
IL18	Flt3L	0.863158	0	positive
Flt3L	IL18	0.863158	0	positive
STAMBP	IL18	0.861404	0	positive
IL18	STAMBP	0.861404	0	positive
VEGFA	MMP-10	0.861404	0	positive
MMP-10	VEGFA	0.861404	0	positive
CST5	CCL19	0.857895	0	positive
Flt3L	CX3CL1	0.857895	0	positive
CX3CL1	Flt3L	0.857895	0	positive
CCL19	CST5	0.857895	0	positive
Flt3L	IL10	0.85614	0	positive
CSF-1	PD-L1	0.85614	0	positive
CX3CL1	MCP-2	0.85614	0	positive
PD-L1	CSF-1	0.85614	0	positive
MCP-2	CX3CL1	0.85614	0	positive
IL10	Flt3L	0.85614	0	positive
CD5	LAP TGF-beta-1	0.854386	0	positive
LAP TGF-beta-1	CD5	0.854386	0	positive
TWEAK	Flt3L	0.852632	0	positive
Flt3L	TWEAK	0.852632	0	positive
PD-L1	OPG	0.852632	0	positive
IL10	MMP-10	0.852632	0	positive
MMP-10	IL10	0.852632	0	positive
OPG	PD-L1	0.852632	0	positive
CASP-8	IL18	0.850877	0	positive
IL18	CASP-8	0.850877	0	positive
Flt3L	CCL25	0.850877	0	positive
CCL25	Flt3L	0.850877	0	positive
IL10	LAP TGF-beta-1	0.850877	0	positive
LAP TGF-beta-1	IL10	0.850877	0	positive
SIRT2	IL18	0.849123	0	positive
IL18	SIRT2	0.849123	0	positive
ST1A1	AXIN1	0.849123	0	positive
AXIN1	ST1A1	0.849123	0	positive
LIF	MMP-10	0.847368	0	positive
MMP-10	LIF	0.847368	0	positive
VEGFA	IL10	0.84386	0	positive
IL10	VEGFA	0.84386	0	positive
CXCL1	LAP TGF-beta-1	0.840351	0	positive
CST5	CCL25	0.840351	0	positive
CCL25	CST5	0.840351	0	positive
LAP TGF-beta-1	CXCL1	0.840351	0	positive
LIF	LIF-R	0.836842	0	positive
Flt3L	MCP-2	0.836842	0	positive
LIF-R	LIF	0.836842	0	positive
MCP-2	Flt3L	0.836842	0	positive
TWEAK	CSF-1	0.835088	0	positive
CSF-1	TWEAK	0.835088	0	positive
MCP-4	MMP-10	0.835088	0	positive
MMP-10	MCP-4	0.835088	0	positive
EN-RAGE	IL8	0.831579	1.82368e-06	positive
IL8	EN-RAGE	0.831579	1.82368e-06	positive
IL8	MCP-2	0.831579	1.82368e-06	positive
CST5	Flt3L	0.831579	1.82368e-06	positive
Flt3L	CST5	0.831579	1.82368e-06	positive
CSF-1	HGF	0.831579	1.82368e-06	positive
HGF	CSF-1	0.831579	1.82368e-06	positive
MCP-2	IL8	0.831579	1.82368e-06	positive
DNER	CSF-1	0.829825	3.21707e-06	positive
CSF-1	DNER	0.829825	3.21707e-06	positive
IL8	LAP TGF-beta-1	0.826316	6.37252e-06	positive
LAP TGF-beta-1	IL8	0.826316	6.37252e-06	positive
DNER	CX3CL1	0.824561	8.14662e-06	positive
LIF	IL10	0.824561	8.14662e-06	positive
CX3CL1	DNER	0.824561	8.14662e-06	positive
IL10	LIF	0.824561	8.14662e-06	positive
FGF-19	CX3CL1	0.822807	1.006e-05	positive
CX3CL1	FGF-19	0.822807	1.006e-05	positive
4E-BP1	IL18	0.821053	1.21192e-05	positive
IL18	4E-BP1	0.821053	1.21192e-05	positive
IL8	MCP-4	0.819298	1.4331e-05	positive
DNER	CCL25	0.819298	1.4331e-05	positive
MCP-4	IL8	0.819298	1.4331e-05	positive
PD-L1	CCL25	0.819298	1.4331e-05	positive
CCL25	DNER	0.819298	1.4331e-05	positive
CCL25	PD-L1	0.819298	1.4331e-05	positive
CSF-1	CCL19	0.817544	1.67023e-05	positive
VEGFA	MCP-2	0.817544	1.67023e-05	positive
MCP-2	VEGFA	0.817544	1.67023e-05	positive
CCL19	CSF-1	0.817544	1.67023e-05	positive
MCP-2	IL10	0.815789	1.92403e-05	positive
IL10	MCP-2	0.815789	1.92403e-05	positive
CSF-1	LAP TGF-beta-1	0.814035	2.19525e-05	positive
LAP TGF-beta-1	CSF-1	0.814035	2.19525e-05	positive
HGF	CX3CL1	0.812281	2.48466e-05	positive
CX3CL1	HGF	0.812281	2.48466e-05	positive
CXCL1	MCP-4	0.808772	3.12119e-05	positive
IL18	PD-L1	0.808772	3.12119e-05	positive
MCP-4	CXCL1	0.808772	3.12119e-05	positive
PD-L1	IL18	0.808772	3.12119e-05	positive
IL6	MMP-10	0.807018	3.46999e-05	positive
FGF-19	CCL25	0.807018	3.46999e-05	positive
CCL25	FGF-19	0.807018	3.46999e-05	positive
MMP-10	IL6	0.807018	3.46999e-05	positive
CST5	HGF	0.805263	3.84027e-05	positive
LIF-R	PD-L1	0.805263	3.84027e-05	positive
HGF	CST5	0.805263	3.84027e-05	positive
PD-L1	LIF-R	0.805263	3.84027e-05	positive
CASP-8	Flt3L	0.803509	4.23294e-05	positive
Flt3L	CASP-8	0.803509	4.23294e-05	positive
Flt3L	HGF	0.803509	4.23294e-05	positive
HGF	Flt3L	0.803509	4.23294e-05	positive
CST5	CSF-1	0.801754	4.64892e-05	positive
CSF-1	CST5	0.801754	4.64892e-05	positive
VEGFA	CX3CL1	0.801754	4.64892e-05	positive
CX3CL1	VEGFA	0.801754	4.64892e-05	positive
DNER	TGF-alpha	0.8	5.08914e-05	positive
TGF-alpha	DNER	0.8	5.08914e-05	positive
IL8	CXCL1	0.798246	5.5546e-05	positive
MCP-3	CXCL5	0.798246	5.5546e-05	positive
CXCL5	MCP-3	0.798246	5.5546e-05	positive
CXCL1	IL8	0.798246	5.5546e-05	positive
MCP-4	LAP TGF-beta-1	0.798246	5.5546e-05	positive
LAP TGF-beta-1	MCP-4	0.798246	5.5546e-05	positive
OSM	MCP-4	0.796491	6.04628e-05	positive
MCP-4	OSM	0.796491	6.04628e-05	positive
CX3CL1	OPG	0.796491	6.04628e-05	positive
CX3CL1	CCL19	0.796491	6.04628e-05	positive
OPG	CX3CL1	0.796491	6.04628e-05	positive
CCL19	CX3CL1	0.796491	6.04628e-05	positive
IL8	CXCL5	0.794737	6.56523e-05	positive
TWEAK	PD-L1	0.794737	6.56523e-05	positive
CXCL5	IL8	0.794737	6.56523e-05	positive
PD-L1	TWEAK	0.794737	6.56523e-05	positive
ADA	CD5	0.792982	7.1125e-05	positive
MMP-1	CXCL6	0.792982	7.1125e-05	positive
OSM	CD5	0.792982	7.1125e-05	positive
CXCL6	MMP-1	0.792982	7.1125e-05	positive
CD5	ADA	0.792982	7.1125e-05	positive
CD5	OSM	0.792982	7.1125e-05	positive
TWEAK	CX3CL1	0.791228	7.68918e-05	positive
CX3CL1	TWEAK	0.791228	7.68918e-05	positive
CASP-8	MCP-4	0.789474	8.29641e-05	positive
MCP-4	CASP-8	0.789474	8.29641e-05	positive
IL18	CSF-1	0.787719	8.93533e-05	positive
CSF-1	IL18	0.787719	8.93533e-05	positive
PD-L1	IL10	0.785965	9.60713e-05	positive
IL10	PD-L1	0.785965	9.60713e-05	positive
CXCL5	CCL20	0.784211	0.00010313	positive
CCL20	CXCL5	0.784211	0.00010313	positive
CASP-8	MCP-2	0.784211	0.00010313	positive
IL18	CCL19	0.784211	0.00010313	positive
MCP-2	CASP-8	0.784211	0.00010313	positive
CCL19	IL18	0.784211	0.00010313	positive
IL18	OPG	0.782456	0.000110543	positive
OPG	IL18	0.782456	0.000110543	positive
MMP-1	VEGFA	0.780702	0.000118322	positive
CXCL5	LAP TGF-beta-1	0.780702	0.000118322	positive
MCP-4	VEGFA	0.780702	0.000118322	positive
VEGFA	MMP-1	0.780702	0.000118322	positive
VEGFA	MCP-4	0.780702	0.000118322	positive
LAP TGF-beta-1	CXCL5	0.780702	0.000118322	positive
MMP-1	LIF	0.778947	0.000126481	positive
MCP-3	OSM	0.778947	0.000126481	positive
LIF	MMP-1	0.778947	0.000126481	positive
OSM	MCP-3	0.778947	0.000126481	positive
CXCL6	MCP-4	0.778947	0.000126481	positive
MCP-4	CXCL6	0.778947	0.000126481	positive
PD-L1	MCP-2	0.778947	0.000126481	positive
CCL25	OPG	0.778947	0.000126481	positive
MCP-2	PD-L1	0.778947	0.000126481	positive
OPG	CCL25	0.778947	0.000126481	positive
CXCL6	LAP TGF-beta-1	0.777193	0.000135032	positive
HGF	PD-L1	0.777193	0.000135032	positive
PD-L1	HGF	0.777193	0.000135032	positive
CCL25	CCL19	0.777193	0.000135032	positive
CCL19	CCL25	0.777193	0.000135032	positive
LAP TGF-beta-1	CXCL6	0.777193	0.000135032	positive
EN-RAGE	MCP-3	0.775439	0.000143992	positive
MCP-3	EN-RAGE	0.775439	0.000143992	positive
CX3CL1	IL10	0.775439	0.000143992	positive
IL10	CX3CL1	0.775439	0.000143992	positive
MMP-1	LAP TGF-beta-1	0.773684	0.000153372	positive
LIF	Flt3L	0.773684	0.000153372	positive
Flt3L	LIF	0.773684	0.000153372	positive
LAP TGF-beta-1	MMP-1	0.773684	0.000153372	positive
CXCL1	CD5	0.77193	0.000163189	positive
Flt3L	MMP-10	0.77193	0.000163189	positive
CD5	CXCL1	0.77193	0.000163189	positive
MMP-10	Flt3L	0.77193	0.000163189	positive
MCP-3	CD5	0.770175	0.000173456	positive
LIF	PD-L1	0.770175	0.000173456	positive
CSF-1	IL10	0.770175	0.000173456	positive
CD5	MCP-3	0.770175	0.000173456	positive
PD-L1	LIF	0.770175	0.000173456	positive
IL10	CSF-1	0.770175	0.000173456	positive
DNER	IL18	0.768421	0.000184191	positive
IL18	DNER	0.768421	0.000184191	positive
Flt3L	TGF-alpha	0.768421	0.000184191	positive
TGF-alpha	Flt3L	0.768421	0.000184191	positive
LIF-R	CCL25	0.766667	0.000195408	positive
CCL25	LIF-R	0.766667	0.000195408	positive
IL8	CD5	0.764912	0.000207123	positive
CD5	IL8	0.764912	0.000207123	positive
ADA	STAMBP	0.761404	0.000232117	positive
STAMBP	ADA	0.761404	0.000232117	positive
CSF-1	MCP-4	0.761404	0.000232117	positive
MCP-4	CSF-1	0.761404	0.000232117	positive
VEGFA	PD-L1	0.761404	0.000232117	positive
PD-L1	VEGFA	0.761404	0.000232117	positive
MMP-1	MCP-4	0.759649	0.00024543	positive
MCP-4	MMP-1	0.759649	0.00024543	positive
PD-L1	MMP-10	0.759649	0.00024543	positive
MMP-10	PD-L1	0.759649	0.00024543	positive
ADA	SIRT2	0.75614	0.000273778	positive
SIRT2	ADA	0.75614	0.000273778	positive
CST5	CX3CL1	0.75614	0.000273778	positive
VEGFA	LAP TGF-beta-1	0.75614	0.000273778	positive
CX3CL1	CST5	0.75614	0.000273778	positive
LAP TGF-beta-1	VEGFA	0.75614	0.000273778	positive
FGF-19	IL18	0.754386	0.00028885	positive
IL18	FGF-19	0.754386	0.00028885	positive
TGF-alpha	CCL25	0.752632	0.000304546	positive
CCL25	TGF-alpha	0.752632	0.000304546	positive
IL6	LIF	0.750877	0.000320886	positive
LIF	IL6	0.750877	0.000320886	positive
CASP-8	MMP-10	0.750877	0.000320886	positive
OSM	TNFSF14	0.750877	0.000320886	positive
TNFSF14	OSM	0.750877	0.000320886	positive
MMP-10	CASP-8	0.750877	0.000320886	positive
MMP-1	CXCL1	0.749123	0.000337889	positive
CXCL1	MMP-1	0.749123	0.000337889	positive
CXCL1	OSM	0.749123	0.000337889	positive
OSM	CXCL1	0.749123	0.000337889	positive
OSM	CXCL6	0.749123	0.000337889	positive
TGF-alpha	IL10	0.749123	0.000337889	positive
CXCL6	OSM	0.749123	0.000337889	positive
IL10	TGF-alpha	0.749123	0.000337889	positive
CXCL6	CD5	0.747368	0.000355578	positive
CD5	CXCL6	0.747368	0.000355578	positive
CX3CL1	MMP-10	0.747368	0.000355578	positive
MCP-2	MMP-10	0.747368	0.000355578	positive
MMP-10	CX3CL1	0.747368	0.000355578	positive
MMP-10	MCP-2	0.747368	0.000355578	positive
CASP-8	LAP TGF-beta-1	0.745614	0.000373971	positive
CXCL1	MCP-2	0.745614	0.000373971	positive
MCP-2	CXCL1	0.745614	0.000373971	positive
LAP TGF-beta-1	CASP-8	0.745614	0.000373971	positive
CXCL5	CD5	0.74386	0.000393093	positive
CASP-8	CXCL1	0.74386	0.000393093	positive
CXCL1	CASP-8	0.74386	0.000393093	positive
CD5	CXCL5	0.74386	0.000393093	positive
MCP-4	CX3CL1	0.74386	0.000393093	positive
CX3CL1	MCP-4	0.74386	0.000393093	positive
CXCL5	OSM	0.742105	0.000412963	positive
CASP-8	CSF-1	0.742105	0.000412963	positive
OSM	CXCL5	0.742105	0.000412963	positive
CSF-1	CASP-8	0.742105	0.000412963	positive
Flt3L	VEGFA	0.740351	0.000433605	positive
VEGFA	Flt3L	0.740351	0.000433605	positive
CX3CL1	LAP TGF-beta-1	0.740351	0.000433605	positive
LAP TGF-beta-1	CX3CL1	0.740351	0.000433605	positive
LIF	MCP-2	0.738596	0.000455042	positive
MCP-2	LIF	0.738596	0.000455042	positive
LIF	CCL25	0.736842	0.000477298	positive
Flt3L	LAP TGF-beta-1	0.736842	0.000477298	positive
TGF-alpha	CX3CL1	0.736842	0.000477298	positive
CX3CL1	TGF-alpha	0.736842	0.000477298	positive
CCL25	LIF	0.736842	0.000477298	positive
LAP TGF-beta-1	Flt3L	0.736842	0.000477298	positive
CST5	LIF-R	0.735088	0.000500396	positive
Flt3L	LIF-R	0.735088	0.000500396	positive
LIF-R	CST5	0.735088	0.000500396	positive
LIF-R	Flt3L	0.735088	0.000500396	positive
TGF-alpha	VEGFA	0.733333	0.000524361	positive
MCP-4	IL10	0.733333	0.000524361	positive
VEGFA	TGF-alpha	0.733333	0.000524361	positive
IL10	MCP-4	0.733333	0.000524361	positive
CASP-8	CD5	0.731579	0.000549219	positive
IL18	IL10	0.731579	0.000549219	positive
CSF-1	CCL25	0.731579	0.000549219	positive
CD5	CASP-8	0.731579	0.000549219	positive
CCL25	CSF-1	0.731579	0.000549219	positive
IL10	IL18	0.731579	0.000549219	positive
MMP-1	CASP-8	0.72807	0.000601715	positive
CASP-8	MMP-1	0.72807	0.000601715	positive
IL-1 alpha	IL33	0.72807	0.000601715	positive
IL33	IL-1 alpha	0.72807	0.000601715	positive
EN-RAGE	CD5	0.726316	0.000629407	positive
IL18	CX3CL1	0.726316	0.000629407	positive
CD5	EN-RAGE	0.726316	0.000629407	positive
CX3CL1	IL18	0.726316	0.000629407	positive
IL6	Flt3L	0.724561	0.000658097	positive
IL6	PD-L1	0.724561	0.000658097	positive
EN-RAGE	OSM	0.724561	0.000658097	positive
TWEAK	CCL25	0.724561	0.000658097	positive
FGF-19	TGF-alpha	0.724561	0.000658097	positive
OSM	EN-RAGE	0.724561	0.000658097	positive
Flt3L	IL6	0.724561	0.000658097	positive
TGF-alpha	FGF-19	0.724561	0.000658097	positive
PD-L1	IL6	0.724561	0.000658097	positive
CCL25	TWEAK	0.724561	0.000658097	positive
CCL20	CXCL6	0.722807	0.000687814	positive
CXCL6	CCL20	0.722807	0.000687814	positive
ADA	4E-BP1	0.721053	0.000718586	positive
4E-BP1	ADA	0.721053	0.000718586	positive
MMP-1	CD5	0.721053	0.000718586	positive
CD5	MMP-1	0.721053	0.000718586	positive
LIF	MCP-4	0.719298	0.000750442	positive
LIF	LAP TGF-beta-1	0.719298	0.000750442	positive
CASP-8	IL10	0.719298	0.000750442	positive
CSF-1	VEGFA	0.719298	0.000750442	positive
CD5	MCP-2	0.719298	0.000750442	positive
MCP-4	LIF	0.719298	0.000750442	positive
VEGFA	CSF-1	0.719298	0.000750442	positive
MCP-2	CD5	0.719298	0.000750442	positive
IL10	CASP-8	0.719298	0.000750442	positive
LAP TGF-beta-1	LIF	0.719298	0.000750442	positive
OSM	CSF-1	0.717544	0.000783412	positive
CSF-1	OSM	0.717544	0.000783412	positive
EN-RAGE	TNFSF14	0.715789	0.000817526	positive
TNFSF14	EN-RAGE	0.715789	0.000817526	positive
LIF-R	VEGFA	0.715789	0.000817526	positive
VEGFA	LIF-R	0.715789	0.000817526	positive
EN-RAGE	LAP TGF-beta-1	0.714035	0.000852816	positive
MMP-1	CXCL5	0.714035	0.000852816	positive
CXCL5	MMP-1	0.714035	0.000852816	positive
LAP TGF-beta-1	EN-RAGE	0.714035	0.000852816	positive
IL8	CXCL6	0.712281	0.000889312	positive
OSM	VEGFA	0.712281	0.000889312	positive
CXCL6	IL8	0.712281	0.000889312	positive
VEGFA	OSM	0.712281	0.000889312	positive
4E-BP1	IL-1 alpha	-0.712281	0.000889312	negtive
IL-1 alpha	4E-BP1	-0.712281	0.000889312	negtive
IL6	CASP-8	0.710526	0.000927047	positive
EN-RAGE	ST1A1	0.710526	0.000927047	positive
FGF-19	MCP-2	0.710526	0.000927047	positive
CASP-8	IL6	0.710526	0.000927047	positive
ST1A1	EN-RAGE	0.710526	0.000927047	positive
MCP-2	FGF-19	0.710526	0.000927047	positive
MCP-2	OPG	0.708772	0.000966054	positive
OPG	MCP-2	0.708772	0.000966054	positive
IL6	CCL19	0.707018	0.00100637	positive
MCP-3	LAP TGF-beta-1	0.707018	0.00100637	positive
CCL19	IL6	0.707018	0.00100637	positive
LAP TGF-beta-1	MCP-3	0.707018	0.00100637	positive
MCP-3	CXCL1	0.705263	0.00104802	positive
CXCL1	MCP-3	0.705263	0.00104802	positive
LIF-R	CX3CL1	0.705263	0.00104802	positive
CX3CL1	LIF-R	0.705263	0.00104802	positive
TWEAK	IL18	0.703509	0.00109104	positive
IL18	TWEAK	0.703509	0.00109104	positive
IL18	MCP-2	0.703509	0.00109104	positive
MCP-2	IL18	0.703509	0.00109104	positive
EN-RAGE	CXCL5	0.701754	0.00113548	positive
CXCL5	EN-RAGE	0.701754	0.00113548	positive
HGF	MCP-2	0.701754	0.00113548	positive
MCP-2	HGF	0.701754	0.00113548	positive
IL8	TNFSF14	0.7	0.00118136	positive
TNFSF14	IL8	0.7	0.00118136	positive
CST5	IL18	0.696491	0.0012776	positive
IL18	CST5	0.696491	0.0012776	positive
DNER	MCP-2	0.694737	0.00132804	positive
MCP-2	DNER	0.694737	0.00132804	positive
CD5	IL10	0.692982	0.00138008	positive
IL10	CD5	0.692982	0.00138008	positive
Flt3L	MCP-4	0.691228	0.00143375	positive
MCP-4	Flt3L	0.691228	0.00143375	positive
MMP-1	MCP-2	0.689474	0.0014891	positive
FGF-19	LIF-R	0.689474	0.0014891	positive
LIF-R	FGF-19	0.689474	0.0014891	positive
MCP-2	MMP-1	0.689474	0.0014891	positive
IL6	MMP-1	0.687719	0.00154617	positive
MMP-1	IL6	0.687719	0.00154617	positive
LIF	NRTN	0.685965	0.00160499	positive
CCL20	CXCL1	0.685965	0.00160499	positive
CXCL1	CCL20	0.685965	0.00160499	positive
OSM	CX3CL1	0.685965	0.00160499	positive
CX3CL1	OSM	0.685965	0.00160499	positive
NRTN	LIF	0.685965	0.00160499	positive
CST5	TGF-alpha	0.684211	0.00166562	positive
TGF-alpha	CST5	0.684211	0.00166562	positive
CCL25	IL10	0.684211	0.00166562	positive
IL10	CCL25	0.684211	0.00166562	positive
IL6	VEGFA	0.682456	0.00172809	positive
MMP-1	CCL20	0.682456	0.00172809	positive
LIF	CASP-8	0.682456	0.00172809	positive
CCL20	MMP-1	0.682456	0.00172809	positive
CASP-8	LIF	0.682456	0.00172809	positive
TGF-alpha	CSF-1	0.682456	0.00172809	positive
CSF-1	TGF-alpha	0.682456	0.00172809	positive
VEGFA	IL6	0.682456	0.00172809	positive
IL18	HGF	0.680702	0.00179245	positive
HGF	IL18	0.680702	0.00179245	positive
TGF-alpha	MCP-2	0.678947	0.00185874	positive
MCP-2	TGF-alpha	0.678947	0.00185874	positive
LIF-R	IL10	0.677193	0.00192701	positive
IL10	LIF-R	0.677193	0.00192701	positive
LIF	CXCL1	0.675439	0.00199731	positive
CXCL1	LIF	0.675439	0.00199731	positive
IL10	CCL19	0.675439	0.00199731	positive
CCL19	IL10	0.675439	0.00199731	positive
TWEAK	MCP-2	0.673684	0.00206967	positive
SIRT2	IL-1 alpha	-0.673684	0.00206967	negtive
CASP-8	PD-L1	0.673684	0.00206967	positive
CASP-8	CCL19	0.673684	0.00206967	positive
CXCL1	IL10	0.673684	0.00206967	positive
IL18	CD5	0.673684	0.00206967	positive
CD5	IL18	0.673684	0.00206967	positive
PD-L1	CASP-8	0.673684	0.00206967	positive
IL-1 alpha	SIRT2	-0.673684	0.00206967	negtive
MCP-2	TWEAK	0.673684	0.00206967	positive
IL10	CXCL1	0.673684	0.00206967	positive
CCL19	CASP-8	0.673684	0.00206967	positive
CASP-8	CXCL6	0.67193	0.00214416	positive
CXCL1	MMP-10	0.67193	0.00214416	positive
CXCL6	CASP-8	0.67193	0.00214416	positive
MCP-2	CCL19	0.67193	0.00214416	positive
MMP-10	CXCL1	0.67193	0.00214416	positive
CCL19	MCP-2	0.67193	0.00214416	positive
MMP-1	CX3CL1	0.670175	0.00222081	positive
CX3CL1	MMP-1	0.670175	0.00222081	positive
IL6	IL10	0.666667	0.00238082	positive
CXCL5	LIF	0.666667	0.00238082	positive
LIF	CXCL5	0.666667	0.00238082	positive
LIF-R	MMP-10	0.666667	0.00238082	positive
IL10	IL6	0.666667	0.00238082	positive
MMP-10	LIF-R	0.666667	0.00238082	positive
MMP-1	OSM	0.664912	0.00246427	positive
IL8	CCL20	0.664912	0.00246427	positive
IL8	CSF-1	0.664912	0.00246427	positive
CXCL5	MCP-4	0.664912	0.00246427	positive
LIF	CSF-1	0.664912	0.00246427	positive
LIF	CX3CL1	0.664912	0.00246427	positive
CCL20	IL8	0.664912	0.00246427	positive
OSM	MMP-1	0.664912	0.00246427	positive
IL18	CCL25	0.664912	0.00246427	positive
TGF-alpha	CCL19	0.664912	0.00246427	positive
CSF-1	IL8	0.664912	0.00246427	positive
CSF-1	LIF	0.664912	0.00246427	positive
MCP-4	CXCL5	0.664912	0.00246427	positive
CX3CL1	LIF	0.664912	0.00246427	positive
CCL25	IL18	0.664912	0.00246427	positive
CCL19	TGF-alpha	0.664912	0.00246427	positive
MMP-1	Flt3L	0.663158	0.0025501	positive
DNER	LIF-R	0.663158	0.0025501	positive
LIF	TGF-alpha	0.663158	0.0025501	positive
CASP-8	CX3CL1	0.663158	0.0025501	positive
Flt3L	MMP-1	0.663158	0.0025501	positive
TGF-alpha	LIF	0.663158	0.0025501	positive
LIF-R	DNER	0.663158	0.0025501	positive
CX3CL1	CASP-8	0.663158	0.0025501	positive
MMP-10	LAP TGF-beta-1	0.663158	0.0025501	positive
LAP TGF-beta-1	MMP-10	0.663158	0.0025501	positive
CASP-8	OPG	0.661404	0.00263834	positive
OPG	CASP-8	0.661404	0.00263834	positive
DNER	IL10	0.659649	0.00272906	positive
LIF-R	CCL19	0.659649	0.00272906	positive
IL10	DNER	0.659649	0.00272906	positive
CCL19	LIF-R	0.659649	0.00272906	positive
EN-RAGE	CXCL1	0.657895	0.00282231	positive
CXCL1	EN-RAGE	0.657895	0.00282231	positive
CASP-8	OSM	0.65614	0.00291815	positive
OSM	CASP-8	0.65614	0.00291815	positive
TGF-alpha	LIF-R	0.65614	0.00291815	positive
LIF-R	TGF-alpha	0.65614	0.00291815	positive
CCL20	MCP-4	0.654386	0.00301662	positive
CSF-1	CD5	0.654386	0.00301662	positive
CD5	CSF-1	0.654386	0.00301662	positive
MCP-4	CCL20	0.654386	0.00301662	positive
HGF	CCL25	0.654386	0.00301662	positive
CCL25	HGF	0.654386	0.00301662	positive
ADA	IL18	0.652632	0.0031178	positive
IL18	ADA	0.652632	0.0031178	positive
CXCL6	MCP-2	0.652632	0.0031178	positive
MCP-2	CXCL6	0.652632	0.0031178	positive
CSF-1	MMP-10	0.650877	0.00322172	positive
MMP-10	CSF-1	0.650877	0.00322172	positive
