# Supplementary material for: Vitreous Olink proteomics reveals inflammatory biomarkers for diagnosis and prognosis of traumatic proliferative vitreoretinopathy
Source: Front Immunol. 2024 Feb 22;15:1355314. doi: 10.3389/fimmu.2024.1355314 (PMC10917961; doi:10.3389/fimmu.2024.1355314)
Supplement: Supplementary file 6 [file Table_5.xlsx]

## Sheet: result.TPVR_DZVSKBDZ
GO_ID	GO_Term	GO_Category	IDs	S	TS	B	TB	Rich.Factor	P.value	Sig.Sign.P	Q.value	Sig.Sign.Q
GO:0005615	extracellular space	Cellular Component	P13232|IL7, P00813|ADA, P05231|IL6, P10145|IL8, O43508|TWEAK, P80098|MCP-3, P42830|CXCL5, P15018|LIF, P78556|CCL20, P09341|CXCL1, P13725|OSM, Q14116|IL18, O43557|TNFSF14, P49771|Flt3L, P01135|TGF-alpha, P80162|CXCL6, P09603|CSF-1, Q9GZV9|FGF-23, Q99616|MCP-4, P14210|HGF, P78423|CX3CL1, O15444|CCL25, P01583|IL-1 alpha, P80075|MCP-2, P22301|IL10, O95760|IL33, Q9NSA1|FGF-21, P09238|MMP-10, O00300|OP…	31	48	1287	20140	0.0241	9.77284e-26	****	9.32329e-23	****
GO:0005576	extracellular region	Cellular Component	P13232|IL7, P05231|IL6, P80511|EN-RAGE, P03956|MMP-1, P10145|IL8, O43508|TWEAK, P80098|MCP-3, P42830|CXCL5, P15018|LIF, O95750|FGF-19, P78556|CCL20, P09341|CXCL1, P13725|OSM, P28325|CST5, Q14116|IL18, P49771|Flt3L, P80162|CXCL6, P09603|CSF-1, Q9GZV9|FGF-23, Q99616|MCP-4, P14210|HGF, P78423|CX3CL1, O15444|CCL25, P01583|IL-1 alpha, Q99748|NRTN, P22301|IL10, O95760|IL33, Q9NSA1|FGF-21, P09238|MMP-10…	32	48	1816	20140	0.0176	1.51847e-22	****	7.24309e-20	****
GO:0019221	cytokine-mediated signaling pathway	Biological Process	P05231|IL6, P03956|MMP-1, P10145|IL8, Q9UHF4|IL-20RA, P15018|LIF, P78556|CCL20, P09341|CXCL1, P13725|OSM, Q14116|IL18, P49771|Flt3L, P09603|CSF-1, P42702|LIF-R, P14210|HGF, P78423|CX3CL1, P01583|IL-1 alpha, P22301|IL10, Q99731|CCL19, P01137|LAP TGF-beta-1	18	48	289	20140	0.0623	1.94205e-21	****	6.17572e-19	****
GO:0008083	growth factor activity	Molecular Function	P13232|IL7, P05231|IL6, P15018|LIF, O95750|FGF-19, P09341|CXCL1, P13725|OSM, P01135|TGF-alpha, P09603|CSF-1, Q9GZV9|FGF-23, P14210|HGF, P15692|VEGFA, Q99748|NRTN, P22301|IL10, Q9NSA1|FGF-21, P01137|LAP TGF-beta-1	15	48	159	20140	0.0943	1.28417e-20	****	3.06275e-18	****
GO:0008009	chemokine activity	Molecular Function	P10145|IL8, P80098|MCP-3, P42830|CXCL5, P78556|CCL20, P09341|CXCL1, P80162|CXCL6, Q99616|MCP-4, P78423|CX3CL1, O15444|CCL25, P80075|MCP-2, Q99731|CCL19	11	48	47	20140	0.234	6.70346e-20	****	1.27902e-17	****
GO:0006954	inflammatory response	Biological Process	P05231|IL6, P80511|EN-RAGE, P10145|IL8, P80098|MCP-3, P42830|CXCL5, P78556|CCL20, P09341|CXCL1, Q14116|IL18, P80162|CXCL6, P09603|CSF-1, Q99616|MCP-4, O15444|CCL25, P01583|IL-1 alpha, P80075|MCP-2, P22301|IL10, O00300|OPG, Q99731|CCL19, P01137|LAP TGF-beta-1	18	48	361	20140	0.0499	1.0716e-19	****	1.70385e-17	****
GO:0005125	cytokine activity	Molecular Function	P13232|IL7, P05231|IL6, O43508|TWEAK, P15018|LIF, P13725|OSM, Q14116|IL18, O43557|TNFSF14, P49771|Flt3L, P09603|CSF-1, P01583|IL-1 alpha, P22301|IL10, O95760|IL33, O00300|OPG, P01137|LAP TGF-beta-1	14	48	170	20140	0.0824	2.0353e-18	****	2.77383e-16	****
GO:0070098	chemokine-mediated signaling pathway	Biological Process	P10145|IL8, P80098|MCP-3, P42830|CXCL5, P78556|CCL20, P09341|CXCL1, P80162|CXCL6, Q99616|MCP-4, P78423|CX3CL1, O15444|CCL25, P80075|MCP-2, Q99731|CCL19	11	48	66	20140	0.1667	4.00335e-18	****	4.77399e-16	****
GO:0002548	monocyte chemotaxis	Biological Process	P05231|IL6, P80511|EN-RAGE, P80098|MCP-3, P78556|CCL20, Q99616|MCP-4, P78423|CX3CL1, O15444|CCL25, P80075|MCP-2, Q99731|CCL19	9	48	38	20140	0.2368	1.73299e-16	****	1.83697e-14	****
GO:0006955	immune response	Biological Process	P10145|IL8, O43508|TWEAK, P42830|CXCL5, P15018|LIF, P78556|CCL20, P09341|CXCL1, P13725|OSM, Q14116|IL18, O43557|TNFSF14, P80162|CXCL6, P78423|CX3CL1, Q9NZQ7|PD-L1, O15444|CCL25, P01583|IL-1 alpha, O00300|OPG, Q99731|CCL19	16	48	507	20140	0.0316	2.20983e-14	****	2.10817e-12	****
GO:0071347	cellular response to interleukin-1	Biological Process	P05231|IL6, P10145|IL8, P80098|MCP-3, P78556|CCL20, Q99616|MCP-4, P78423|CX3CL1, O15444|CCL25, P80075|MCP-2, Q99731|CCL19	9	48	72	20140	0.125	8.52655e-14	****	7.39484e-12	****
GO:0070374	positive regulation of ERK1 and ERK2 cascade	Biological Process	P05231|IL6, P80098|MCP-3, O95750|FGF-19, P78556|CCL20, Q9GZV9|FGF-23, Q99616|MCP-4, P78423|CX3CL1, O15444|CCL25, P80075|MCP-2, Q9NSA1|FGF-21, Q99731|CCL19	11	48	167	20140	0.0659	1.58398e-13	****	1.17969e-11	****
GO:0006935	chemotaxis	Biological Process	P10145|IL8, P80098|MCP-3, P42830|CXCL5, P78556|CCL20, P09341|CXCL1, P80162|CXCL6, Q99616|MCP-4, P78423|CX3CL1, O15444|CCL25, P80075|MCP-2	10	48	117	20140	0.0855	1.60754e-13	****	1.17969e-11	****
GO:0071356	cellular response to tumor necrosis factor	Biological Process	P05231|IL6, P10145|IL8, P80098|MCP-3, P78556|CCL20, Q99616|MCP-4, P78423|CX3CL1, O15444|CCL25, P80075|MCP-2, Q99731|CCL19	9	48	92	20140	0.0978	8.40402e-13	****	5.72674e-11	****
GO:0030593	neutrophil chemotaxis	Biological Process	P80511|EN-RAGE, P10145|IL8, P80098|MCP-3, P78556|CCL20, Q99616|MCP-4, P78423|CX3CL1, O15444|CCL25, P80075|MCP-2	8	48	61	20140	0.1311	1.50918e-12	****	9.59837e-11	****
GO:0048247	lymphocyte chemotaxis	Biological Process	P78556|CCL20, Q99616|MCP-4, P78423|CX3CL1, O15444|CCL25, P80075|MCP-2, Q99731|CCL19	6	48	25	20140	0.24	2.26802e-11	****	1.35231e-09	****
GO:0008284	positive regulation of cell population proliferation	Biological Process	P13232|IL7, P05231|IL6, O95630|STAMBP, P42830|CXCL5, P15018|LIF, O95750|FGF-19, P13725|OSM, P49771|Flt3L, P09603|CSF-1, P42702|LIF-R, P14210|HGF, Q9NSA1|FGF-21, P01137|LAP TGF-beta-1	13	48	447	20140	0.0291	2.53914e-11	****	1.35511e-09	****
GO:0071346	cellular response to interferon-gamma	Biological Process	P80098|MCP-3, P78556|CCL20, Q99616|MCP-4, P78423|CX3CL1, O15444|CCL25, P80075|MCP-2, Q99731|CCL19	7	48	50	20140	0.14	2.5568e-11	****	1.35511e-09	****
GO:0050729	positive regulation of inflammatory response	Biological Process	P80511|EN-RAGE, P80098|MCP-3, Q14116|IL18, Q99616|MCP-4, P78423|CX3CL1, P80075|MCP-2, O95760|IL33	7	48	66	20140	0.1061	1.93739e-10	****	9.72773e-09	****
GO:0007267	cell-cell signaling	Biological Process	P13232|IL7, P80098|MCP-3, P42830|CXCL5, P78556|CCL20, Q14116|IL18, P80162|CXCL6, Q99616|MCP-4, P80075|MCP-2, P22301|IL10, Q9NSA1|FGF-21	10	48	247	20140	0.0405	2.78856e-10	****	1.33014e-08	****
GO:0048020	CCR chemokine receptor binding	Molecular Function	P78556|CCL20, Q99616|MCP-4, P78423|CX3CL1, P80075|MCP-2, Q99731|CCL19	5	48	21	20140	0.2381	1.22701e-09	****	5.57412e-08	****
GO:0046888	negative regulation of hormone secretion	Biological Process	P05231|IL6, P15018|LIF, P13725|OSM, Q9GZV9|FGF-23	4	48	11	20140	0.3636	9.25543e-09	****	4.01349e-07	****
GO:0035729	cellular response to hepatocyte growth factor stimulus	Biological Process	P05231|IL6, Q8IXJ6|SIRT2, P14210|HGF, P22301|IL10	4	48	12	20140	0.3333	1.38589e-08	****	5.74842e-07	****
GO:0043547	positive regulation of GTPase activity	Biological Process	P80098|MCP-3, O95750|FGF-19, P78556|CCL20, Q9GZV9|FGF-23, Q99616|MCP-4, O15169|AXIN1, P78423|CX3CL1, O15444|CCL25, P80075|MCP-2, Q99748|NRTN, Q99731|CCL19	11	48	541	20140	0.0203	4.36157e-08	****	1.73373e-06	****
GO:0060326	cell chemotaxis	Biological Process	P42830|CXCL5, P09341|CXCL1, P80162|CXCL6, P14210|HGF, O15444|CCL25	5	48	43	20140	0.1163	5.58128e-08	****	2.12982e-06	****
GO:0007165	signal transduction	Biological Process	P10145|IL8, O43508|TWEAK, P80098|MCP-3, P42830|CXCL5, P78556|CCL20, P09341|CXCL1, O43557|TNFSF14, P49771|Flt3L, P80162|CXCL6, Q99616|MCP-4, Q9NZQ7|PD-L1, P80075|MCP-2, Q9NSA1|FGF-21, O00300|OPG	14	48	1021	20140	0.0137	6.48614e-08	****	2.37992e-06	****
GO:0042092	type 2 immune response	Biological Process	Q14116|IL18, P22301|IL10, O95760|IL33	3	48	5	20140	0.6	1.26627e-07	****	4.47415e-06	****
GO:0033138	positive regulation of peptidyl-serine phosphorylation	Biological Process	P05231|IL6, P15018|LIF, P13725|OSM, O15169|AXIN1, P01137|LAP TGF-beta-1	5	48	65	20140	0.0769	4.60524e-07	****	1.56907e-05	****
GO:0051897	positive regulation of protein kinase B signaling	Biological Process	P05231|IL6, O95750|FGF-19, Q9GZV9|FGF-23, P14210|HGF, Q99731|CCL19, P01137|LAP TGF-beta-1	6	48	136	20140	0.0441	8.25021e-07	****	2.71404e-05	****
GO:0045236	CXCR chemokine receptor binding	Molecular Function	P42830|CXCL5, P09341|CXCL1, P80162|CXCL6	3	48	9	20140	0.3333	1.05656e-06	****	3.35985e-05	****
GO:0005102	signaling receptor binding	Molecular Function	O43508|TWEAK, P15018|LIF, P09341|CXCL1, O43557|TNFSF14, P49771|Flt3L, Q99616|MCP-4, P78423|CX3CL1, Q99748|NRTN	8	48	336	20140	0.0238	1.16526e-06	****	3.586e-05	****
GO:0050731	positive regulation of peptidyl-tyrosine phosphorylation	Biological Process	P05231|IL6, P15018|LIF, P13725|OSM, P14210|HGF, P01137|LAP TGF-beta-1	5	48	82	20140	0.061	1.47593e-06	****	4.35613e-05	****
GO:0002446	neutrophil mediated immunity	Biological Process	P05231|IL6, P42830|CXCL5, P80162|CXCL6	3	48	10	20140	0.3	1.50684e-06	****	4.35613e-05	****
GO:0006874	cellular calcium ion homeostasis	Biological Process	P80098|MCP-3, Q99616|MCP-4, P80075|MCP-2, Q99731|CCL19, P01137|LAP TGF-beta-1	5	48	86	20140	0.0581	1.87047e-06	****	5.24831e-05	****
GO:0005623	obsolete cell	Cellular Component	P80098|MCP-3, Q99616|MCP-4, P80075|MCP-2, Q9NSA1|FGF-21	4	48	40	20140	0.1	2.43646e-06	****	6.64111e-05	****
GO:0008285	negative regulation of cell population proliferation	Biological Process	P05231|IL6, P10145|IL8, P15018|LIF, Q8IXJ6|SIRT2, P09341|CXCL1, P13725|OSM, P01583|IL-1 alpha, P01137|LAP TGF-beta-1	8	48	374	20140	0.0214	2.58837e-06	****	6.76625e-05	****
GO:0045599	negative regulation of fat cell differentiation	Biological Process	P05231|IL6, Q8IXJ6|SIRT2, O15169|AXIN1, P01137|LAP TGF-beta-1	4	48	41	20140	0.0976	2.69515e-06	****	6.76625e-05	****
GO:0097191	extrinsic apoptotic signaling pathway	Biological Process	O43508|TWEAK, Q14790|CASP-8, O95760|IL33, P01137|LAP TGF-beta-1	4	48	41	20140	0.0976	2.69515e-06	****	6.76625e-05	****
GO:0045651	positive regulation of macrophage differentiation	Biological Process	P15018|LIF, Q14790|CASP-8, P09603|CSF-1	3	48	13	20140	0.2308	3.57328e-06	****	8.74078e-05	****
GO:0045766	positive regulation of angiogenesis	Biological Process	P10145|IL8, O43508|TWEAK, P14210|HGF, P78423|CX3CL1, P01583|IL-1 alpha	5	48	104	20140	0.0481	4.78345e-06	****	0.000114085	***
GO:0002690	positive regulation of leukocyte chemotaxis	Biological Process	P05231|IL6, P42830|CXCL5, P80162|CXCL6	3	48	16	20140	0.1875	6.96153e-06	****	0.000161983	***
GO:0071407	cellular response to organic cyclic compound	Biological Process	Q14790|CASP-8, Q14116|IL18, O15169|AXIN1, P01137|LAP TGF-beta-1	4	48	55	20140	0.0727	8.85735e-06	****	0.000201188	***
GO:0046330	positive regulation of JNK cascade	Biological Process	O95750|FGF-19, O15169|AXIN1, P01583|IL-1 alpha, Q99731|CCL19	4	48	60	20140	0.0667	1.2554e-05	****	0.000278523	***
GO:0000165	MAPK cascade	Biological Process	O95750|FGF-19, Q14116|IL18, Q9GZV9|FGF-23, P14210|HGF, Q99748|NRTN, P01137|LAP TGF-beta-1	6	48	221	20140	0.0271	1.3624e-05	****	0.000295393	***
GO:0031100	animal organ regeneration	Biological Process	P15018|LIF, P42702|LIF-R, P14210|HGF, P01137|LAP TGF-beta-1	4	48	63	20140	0.0635	1.5255e-05	****	0.000323407	***
GO:0097190	apoptotic signaling pathway	Biological Process	O43508|TWEAK, Q14790|CASP-8, P06127|CD5, O00300|OPG	4	48	64	20140	0.0625	1.62437e-05	****	0.000336879	***
GO:0031735	CCR10 chemokine receptor binding	Molecular Function	O15444|CCL25, Q99731|CCL19	2	48	3	20140	0.6667	1.6661e-05	****	0.000338183	***
GO:0090023	positive regulation of neutrophil chemotaxis	Biological Process	P10145|IL8, P09341|CXCL1, Q99731|CCL19	3	48	22	20140	0.1364	1.89527e-05	****	0.000368998	***
GO:0032689	negative regulation of interferon-gamma production	Biological Process	Q9NZQ7|PD-L1, P22301|IL10, O95760|IL33	3	48	22	20140	0.1364	1.89527e-05	****	0.000368998	***
GO:0048861	leukemia inhibitory factor signaling pathway	Biological Process	P15018|LIF, P42702|LIF-R	2	48	4	20140	0.5	3.32713e-05	****	0.000608772	***
GO:0038165	oncostatin-M-mediated signaling pathway	Biological Process	P13725|OSM, P42702|LIF-R	2	48	4	20140	0.5	3.32713e-05	****	0.000608772	***
GO:0002248	connective tissue replacement involved in inflammatory response wound healing	Biological Process	P01583|IL-1 alpha, P01137|LAP TGF-beta-1	2	48	4	20140	0.5	3.32713e-05	****	0.000608772	***
GO:0043410	positive regulation of MAPK cascade	Biological Process	P05231|IL6, P15018|LIF, P13725|OSM, O00300|OPG	4	48	77	20140	0.0519	3.38207e-05	****	0.000608772	***
GO:0048873	homeostasis of number of cells within a tissue	Biological Process	P13232|IL7, P49771|Flt3L, P09603|CSF-1	3	48	28	20140	0.1071	3.99145e-05	****	0.000705156	***
GO:0007568	aging	Biological Process	P00813|ADA, P05231|IL6, P78423|CX3CL1, P22301|IL10, P01137|LAP TGF-beta-1	5	48	163	20140	0.0307	4.22097e-05	****	0.000732147	***
GO:2001240	negative regulation of extrinsic apoptotic signaling pathway in absence of ligand	Biological Process	P13232|IL7, P78423|CX3CL1, P01583|IL-1 alpha	3	48	29	20140	0.1034	4.44455e-05	****	0.000757161	***
GO:0045944	positive regulation of transcription by RNA polymerase II	Biological Process	P05231|IL6, P15018|LIF, Q8IXJ6|SIRT2, P13725|OSM, P49771|Flt3L, P14210|HGF, P01583|IL-1 alpha, P22301|IL10, O95760|IL33, P01137|LAP TGF-beta-1	10	48	915	20140	0.0109	4.83617e-05	****	0.000809422	***
GO:0007186	G protein-coupled receptor signaling pathway	Biological Process	P10145|IL8, P80098|MCP-3, P42830|CXCL5, P78556|CCL20, P09341|CXCL1, P80162|CXCL6, Q99616|MCP-4, P78423|CX3CL1, O15444|CCL25, P80075|MCP-2, Q99731|CCL19	11	48	1124	20140	0.0098	5.21688e-05	****	0.000838425	***
GO:0030335	positive regulation of cell migration	Biological Process	P80098|MCP-3, P09603|CSF-1, P14210|HGF, Q9NZQ7|PD-L1, P01137|LAP TGF-beta-1	5	48	171	20140	0.0292	5.3033e-05	****	0.000838425	***
GO:0005164	tumor necrosis factor receptor binding	Molecular Function	O43508|TWEAK, Q14790|CASP-8, O43557|TNFSF14	3	48	31	20140	0.0968	5.44923e-05	****	0.000838425	***
GO:0002686	negative regulation of leukocyte migration	Biological Process	P00813|ADA, O95760|IL33	2	48	5	20140	0.4	5.53677e-05	****	0.000838425	***
GO:0071864	positive regulation of cell proliferation in bone marrow	Biological Process	P05231|IL6, P49771|Flt3L	2	48	5	20140	0.4	5.53677e-05	****	0.000838425	***
GO:0090080	positive regulation of MAPKKK cascade by fibroblast growth factor receptor signaling pathway	Biological Process	Q9GZV9|FGF-23, Q9NSA1|FGF-21	2	48	5	20140	0.4	5.53677e-05	****	0.000838425	***
GO:0032496	response to lipopolysaccharide	Biological Process	P42830|CXCL5, Q14790|CASP-8, P09341|CXCL1, P80162|CXCL6, O00300|OPG	5	48	176	20140	0.0284	6.08138e-05	****	0.000906506	***
GO:0031295	T cell costimulation	Biological Process	O43557|TNFSF14, P06127|CD5, Q9NZQ7|PD-L1, Q99731|CCL19	4	48	104	20140	0.0385	0.000109628	***	0.00160899	**
GO:0002237	response to molecule of bacterial origin	Biological Process	P10145|IL8, P22301|IL10	2	48	7	20140	0.2857	0.000115918	***	0.00162627	**
GO:0048245	eosinophil chemotaxis	Biological Process	P80098|MCP-3, Q99616|MCP-4	2	48	7	20140	0.2857	0.000115918	***	0.00162627	**
GO:0042379	chemokine receptor binding	Molecular Function	O15444|CCL25, Q99731|CCL19	2	48	7	20140	0.2857	0.000115918	***	0.00162627	**
GO:0042110	T cell activation	Biological Process	P00813|ADA, Q14790|CASP-8, O43557|TNFSF14	3	48	40	20140	0.075	0.000117983	***	0.00163125	**
GO:0005088	guanyl-nucleotide exchange factor activity	Molecular Function	O95750|FGF-19, Q9GZV9|FGF-23, P14210|HGF, Q99748|NRTN	4	48	109	20140	0.0367	0.000131487	***	0.00179197	**
GO:0071222	cellular response to lipopolysaccharide	Biological Process	P05231|IL6, P10145|IL8, P78556|CCL20, P22301|IL10	4	48	112	20140	0.0357	0.000146026	***	0.0019621	**
GO:0045835	negative regulation of meiotic nuclear division	Biological Process	P15018|LIF, P13725|OSM	2	48	8	20140	0.25	0.000154323	***	0.00201677	**
GO:0048012	hepatocyte growth factor receptor signaling pathway	Biological Process	Q8IXJ6|SIRT2, P14210|HGF	2	48	8	20140	0.25	0.000154323	***	0.00201677	**
GO:0010628	positive regulation of gene expression	Biological Process	P05231|IL6, Q14116|IL18, P09603|CSF-1, P01583|IL-1 alpha, P01137|LAP TGF-beta-1	5	48	216	20140	0.0231	0.000159393	***	0.00205488	**
GO:0008283	cell population proliferation	Biological Process	P09341|CXCL1, P13725|OSM, P01135|TGF-alpha, P09603|CSF-1, P06127|CD5, P01583|IL-1 alpha	6	48	349	20140	0.0172	0.000172298	***	0.00219163	**
GO:0030595	leukocyte chemotaxis	Biological Process	P78423|CX3CL1, P22301|IL10	2	48	9	20140	0.2222	0.000198113	***	0.00248684	**
GO:0002675	positive regulation of acute inflammatory response	Biological Process	P05231|IL6, P13725|OSM	2	48	10	20140	0.2	0.000247265	***	0.00298596	**
GO:0051024	positive regulation of immunoglobulin production	Biological Process	P05231|IL6, O95760|IL33	2	48	10	20140	0.2	0.000247265	***	0.00298596	**
GO:0010759	positive regulation of macrophage chemotaxis	Biological Process	P09603|CSF-1, P78423|CX3CL1	2	48	10	20140	0.2	0.000247265	***	0.00298596	**
GO:0001934	positive regulation of protein phosphorylation	Biological Process	O95750|FGF-19, P49771|Flt3L, O15169|AXIN1, P01137|LAP TGF-beta-1	4	48	130	20140	0.0308	0.000258817	***	0.0030864	**
GO:0050679	positive regulation of epithelial cell proliferation	Biological Process	P05231|IL6, P01135|TGF-alpha, P01137|LAP TGF-beta-1	3	48	53	20140	0.0566	0.00027373	***	0.00322393	**
GO:0042102	positive regulation of T cell proliferation	Biological Process	P05231|IL6, Q9NZQ7|PD-L1, Q99731|CCL19	3	48	56	20140	0.0536	0.000322285	***	0.00374951	**
GO:0042742	defense response to bacterium	Biological Process	P80511|EN-RAGE, P78556|CCL20, P80162|CXCL6, P22301|IL10	4	48	139	20140	0.0288	0.000334035	***	0.00383939	**
GO:0050710	negative regulation of cytokine production	Biological Process	P05231|IL6, P78423|CX3CL1	2	48	12	20140	0.1667	0.000361553	***	0.0040579	**
GO:0032270	positive regulation of cellular protein metabolic process	Biological Process	P09603|CSF-1, P01137|LAP TGF-beta-1	2	48	12	20140	0.1667	0.000361553	***	0.0040579	**
GO:0032740	positive regulation of interleukin-17 production	Biological Process	Q14116|IL18, P01137|LAP TGF-beta-1	2	48	13	20140	0.1538	0.00042664	***	0.00467833	**
GO:0050921	positive regulation of chemotaxis	Biological Process	Q99731|CCL19, P01137|LAP TGF-beta-1	2	48	13	20140	0.1538	0.00042664	***	0.00467833	**
GO:0008201	heparin binding	Molecular Function	P80098|MCP-3, P80162|CXCL6, P15692|VEGFA, P80075|MCP-2	4	48	153	20140	0.0261	0.000480458	***	0.0052086	**
GO:0043154	negative regulation of cysteine-type endopeptidase activity involved in apoptotic process	Biological Process	P05231|IL6, O43557|TNFSF14, P14210|HGF	3	48	65	20140	0.0462	0.000500265	***	0.00528974	**
GO:0046934	phosphatidylinositol-4,5-bisphosphate 3-kinase activity	Molecular Function	O95750|FGF-19, Q9GZV9|FGF-23, P14210|HGF	3	48	65	20140	0.0462	0.000500265	***	0.00528974	**
GO:0043123	positive regulation of I-kappaB kinase/NF-kappaB signaling	Biological Process	P80511|EN-RAGE, Q14790|CASP-8, P01583|IL-1 alpha, Q99731|CCL19	4	48	155	20140	0.0258	0.000504577	***	0.00528974	**
GO:0005515	protein binding	Molecular Function	P13232|IL7, P00813|ADA, P05231|IL6, Q13541|4E-BP1, P80511|EN-RAGE, P10145|IL8, O95630|STAMBP, O43508|TWEAK, P80098|MCP-3, Q8NFT8|DNER, P15018|LIF, Q8IXJ6|SIRT2, O95750|FGF-19, P78556|CCL20, Q14790|CASP-8, P28325|CST5, Q14116|IL18, O43557|TNFSF14, P01135|TGF-alpha, P09603|CSF-1, P06127|CD5, P50225|ST1A1, P14210|HGF, O15169|AXIN1, P78423|CX3CL1, Q9NZQ7|PD-L1, P01583|IL-1 alpha, P22301|IL10, O95760|…	31	48	8134	20140	0.0038	0.0006022	***	0.00624456	**
GO:0048566	embryonic digestive tract development	Biological Process	P00813|ADA, P10145|IL8	2	48	16	20140	0.125	0.000653381	***	0.00663112	**
GO:0030225	macrophage differentiation	Biological Process	Q14790|CASP-8, P09603|CSF-1	2	48	16	20140	0.125	0.000653381	***	0.00663112	**
GO:1901741	positive regulation of myoblast fusion	Biological Process	O43557|TNFSF14, P49771|Flt3L	2	48	17	20140	0.1176	0.000739373	***	0.00734752	**
GO:0032026	response to magnesium ion	Biological Process	Q9GZV9|FGF-23, O00300|OPG	2	48	17	20140	0.1176	0.000739373	***	0.00734752	**
GO:0042832	defense response to protozoan	Biological Process	P05231|IL6, P22301|IL10	2	48	18	20140	0.1111	0.000830531	***	0.00816831	**
GO:0044267	cellular protein metabolic process	Biological Process	P05231|IL6, P03956|MMP-1, P09603|CSF-1, Q9GZV9|FGF-23	4	48	179	20140	0.0223	0.000865298	***	0.00842341	**
GO:0042493	response to xenobiotic stimulus	Biological Process	P00813|ADA, P05231|IL6, P22301|IL10, O00300|OPG, P01137|LAP TGF-beta-1	5	48	316	20140	0.0158	0.000907732	***	0.00874724	**
GO:0030101	natural killer cell activation	Biological Process	Q14790|CASP-8, Q14116|IL18	2	48	19	20140	0.1053	0.00092683	***	0.00884196	**
GO:0046427	positive regulation of receptor signaling pathway via JAK-STAT	Biological Process	P05231|IL6, P22301|IL10	2	48	20	20140	0.1	0.00102825	**	0.00971235	**
GO:0001954	positive regulation of cell-matrix adhesion	Biological Process	P09603|CSF-1, O15444|CCL25	2	48	21	20140	0.0952	0.00113476	**	0.0106133	*
GO:0005104	fibroblast growth factor receptor binding	Molecular Function	O95750|FGF-19, Q9NSA1|FGF-21	2	48	22	20140	0.0909	0.00124634	**	0.0113239	*
GO:0045663	positive regulation of myoblast differentiation	Biological Process	O43557|TNFSF14, P49771|Flt3L	2	48	22	20140	0.0909	0.00124634	**	0.0113239	*
GO:0010800	positive regulation of peptidyl-threonine phosphorylation	Biological Process	O15169|AXIN1, P01137|LAP TGF-beta-1	2	48	22	20140	0.0909	0.00124634	**	0.0113239	*
GO:0045662	negative regulation of myoblast differentiation	Biological Process	Q14116|IL18, P01137|LAP TGF-beta-1	2	48	23	20140	0.087	0.00136296	**	0.0122667	*
GO:0032715	negative regulation of interleukin-6 production	Biological Process	P14210|HGF, P22301|IL10	2	48	24	20140	0.0833	0.00148461	**	0.0132366	*
GO:0009897	external side of plasma membrane	Cellular Component	P00813|ADA, P05231|IL6, P06127|CD5, Q9NZQ7|PD-L1	4	48	211	20140	0.019	0.00158843	**	0.0140311	*
GO:0050715	positive regulation of cytokine production	Biological Process	P01583|IL-1 alpha, P22301|IL10	2	48	25	20140	0.08	0.00161126	**	0.0140351	*
GO:0045840	positive regulation of mitotic nuclear division	Biological Process	P01135|TGF-alpha, P01583|IL-1 alpha	2	48	26	20140	0.0769	0.00174288	**	0.0140351	*
GO:0010575	positive regulation of vascular endothelial growth factor production	Biological Process	P01583|IL-1 alpha, P01137|LAP TGF-beta-1	2	48	26	20140	0.0769	0.00174288	**	0.0140351	*
GO:0043552	positive regulation of phosphatidylinositol 3-kinase activity	Biological Process	Q99731|CCL19, P01137|LAP TGF-beta-1	2	48	26	20140	0.0769	0.00174288	**	0.0140351	*
GO:0033209	tumor necrosis factor-mediated signaling pathway	Biological Process	O43508|TWEAK, O43557|TNFSF14, O00300|OPG	3	48	102	20140	0.0294	0.00184882	**	0.0140351	*
GO:0071549	cellular response to dexamethasone stimulus	Biological Process	P05231|IL6, P01137|LAP TGF-beta-1	2	48	27	20140	0.0741	0.00187946	**	0.0140351	*
GO:0010507	negative regulation of autophagy	Biological Process	Q8IXJ6|SIRT2, P14210|HGF	2	48	27	20140	0.0741	0.00187946	**	0.0140351	*
GO:0043029	T cell homeostasis	Biological Process	O43557|TNFSF14, P01137|LAP TGF-beta-1	2	48	27	20140	0.0741	0.00187946	**	0.0140351	*
GO:2000352	negative regulation of endothelial cell apoptotic process	Biological Process	P22301|IL10, Q9NSA1|FGF-21	2	48	27	20140	0.0741	0.00187946	**	0.0140351	*
GO:0046326	positive regulation of glucose import	Biological Process	O95750|FGF-19, Q9NSA1|FGF-21	2	48	28	20140	0.0714	0.00202096	**	0.0140351	*
GO:0031663	lipopolysaccharide-mediated signaling pathway	Biological Process	Q14116|IL18, P01137|LAP TGF-beta-1	2	48	29	20140	0.069	0.00216737	**	0.0140351	*
GO:0042130	negative regulation of T cell proliferation	Biological Process	P22301|IL10, P01137|LAP TGF-beta-1	2	48	29	20140	0.069	0.00216737	**	0.0140351	*
GO:0005139	interleukin-7 receptor binding	Molecular Function	P13232|IL7	1	48	1	20140	1	0.00238332	**	0.0140351	*
GO:0006157	deoxyadenosine catabolic process	Biological Process	P00813|ADA	1	48	1	20140	1	0.00238332	**	0.0140351	*
GO:0032261	purine nucleotide salvage	Biological Process	P00813|ADA	1	48	1	20140	1	0.00238332	**	0.0140351	*
GO:0046111	xanthine biosynthetic process	Biological Process	P00813|ADA	1	48	1	20140	1	0.00238332	**	0.0140351	*
GO:0060169	negative regulation of adenosine receptor signaling pathway	Biological Process	P00813|ADA	1	48	1	20140	1	0.00238332	**	0.0140351	*
GO:0060407	negative regulation of penile erection	Biological Process	P00813|ADA	1	48	1	20140	1	0.00238332	**	0.0140351	*
GO:0070091	glucagon secretion	Biological Process	P05231|IL6	1	48	1	20140	1	0.00238332	**	0.0140351	*
GO:0045091	regulation of single stranded viral RNA replication via double stranded DNA intermediate	Biological Process	P10145|IL8	1	48	1	20140	1	0.00238332	**	0.0140351	*
GO:0001135	obsolete RNA polymerase II transcription regulator recruiting activity	Molecular Function	P15018|LIF	1	48	1	20140	1	0.00238332	**	0.0140351	*
GO:1901676	positive regulation of histone H3-K27 acetylation	Biological Process	P15018|LIF	1	48	1	20140	1	0.00238332	**	0.0140351	*
GO:0046970	NAD-dependent histone deacetylase activity (H4-K16 specific)	Molecular Function	Q8IXJ6|SIRT2	1	48	1	20140	1	0.00238332	**	0.0140351	*
GO:0061433	cellular response to caloric restriction	Biological Process	Q8IXJ6|SIRT2	1	48	1	20140	1	0.00238332	**	0.0140351	*
GO:0070446	negative regulation of oligodendrocyte progenitor proliferation	Biological Process	Q8IXJ6|SIRT2	1	48	1	20140	1	0.00238332	**	0.0140351	*
GO:0097456	terminal loop	Cellular Component	Q8IXJ6|SIRT2	1	48	1	20140	1	0.00238332	**	0.0140351	*
GO:0050726	positive regulation of interleukin-1 alpha production	Biological Process	P78556|CCL20	1	48	1	20140	1	0.00238332	**	0.0140351	*
GO:0039650	suppression by virus of host cysteine-type endopeptidase activity involved in apoptotic process	Biological Process	Q14790|CASP-8	1	48	1	20140	1	0.00238332	**	0.0140351	*
GO:0042033	chemokine production	Biological Process	Q14116|IL18	1	48	1	20140	1	0.00238332	**	0.0140351	*
GO:0042231	interleukin-13 production	Biological Process	Q14116|IL18	1	48	1	20140	1	0.00238332	**	0.0140351	*
GO:0042253	granulocyte macrophage colony-stimulating factor production	Biological Process	Q14116|IL18	1	48	1	20140	1	0.00238332	**	0.0140351	*
GO:0030885	regulation of myeloid dendritic cell activation	Biological Process	P49771|Flt3L	1	48	1	20140	1	0.00238332	**	0.0140351	*
GO:0010743	regulation of macrophage derived foam cell differentiation	Biological Process	P09603|CSF-1	1	48	1	20140	1	0.00238332	**	0.0140351	*
GO:0042488	positive regulation of odontogenesis of dentin-containing tooth	Biological Process	P09603|CSF-1	1	48	1	20140	1	0.00238332	**	0.0140351	*
GO:0060611	mammary gland fat development	Biological Process	P09603|CSF-1	1	48	1	20140	1	0.00238332	**	0.0140351	*
GO:1902228	positive regulation of macrophage colony-stimulating factor signaling pathway	Biological Process	P09603|CSF-1	1	48	1	20140	1	0.00238332	**	0.0140351	*
GO:1904141	positive regulation of microglial cell migration	Biological Process	P09603|CSF-1	1	48	1	20140	1	0.00238332	**	0.0140351	*
GO:0070572	positive regulation of neuron projection regeneration	Biological Process	P14210|HGF	1	48	1	20140	1	0.00238332	**	0.0140351	*
GO:0001743	lens placode formation	Biological Process	O15169|AXIN1	1	48	1	20140	1	0.00238332	**	0.0140351	*
GO:0021881	Wnt-activated signaling pathway involved in forebrain neuron fate commitment	Biological Process	O15169|AXIN1	1	48	1	20140	1	0.00238332	**	0.0140351	*
GO:0060823	canonical Wnt signaling pathway involved in neural plate anterior/posterior pattern formation	Biological Process	O15169|AXIN1	1	48	1	20140	1	0.00238332	**	0.0140351	*
GO:0031737	CX3C chemokine receptor binding	Molecular Function	P78423|CX3CL1	1	48	1	20140	1	0.00238332	**	0.0140351	*
GO:0051041	positive regulation of calcium-independent cell-cell adhesion	Biological Process	P78423|CX3CL1	1	48	1	20140	1	0.00238332	**	0.0140351	*
GO:1903556	negative regulation of tumor necrosis factor superfamily cytokine production	Biological Process	Q9NZQ7|PD-L1	1	48	1	20140	1	0.00238332	**	0.0140351	*
GO:0002875	negative regulation of chronic inflammatory response to antigenic stimulus	Biological Process	P22301|IL10	1	48	1	20140	1	0.00238332	**	0.0140351	*
GO:0005141	interleukin-10 receptor binding	Molecular Function	P22301|IL10	1	48	1	20140	1	0.00238332	**	0.0140351	*
GO:0032692	negative regulation of interleukin-1 production	Biological Process	P22301|IL10	1	48	1	20140	1	0.00238332	**	0.0140351	*
GO:2000549	positive regulation of dendritic cell dendrite assembly	Biological Process	Q99731|CCL19	1	48	1	20140	1	0.00238332	**	0.0140351	*
GO:0002460	adaptive immune response based on somatic recombination of immune receptors built from immunoglobulin superfamily domains	Biological Process	P01137|LAP TGF-beta-1	1	48	1	20140	1	0.00238332	**	0.0140351	*
GO:0009817	defense response to fungus	Biological Process	P01137|LAP TGF-beta-1	1	48	1	20140	1	0.00238332	**	0.0140351	*
GO:0032667	regulation of interleukin-23 production	Biological Process	P01137|LAP TGF-beta-1	1	48	1	20140	1	0.00238332	**	0.0140351	*
GO:0060751	branch elongation involved in mammary gland duct branching	Biological Process	P01137|LAP TGF-beta-1	1	48	1	20140	1	0.00238332	**	0.0140351	*
GO:1901666	positive regulation of NAD+ ADP-ribosyltransferase activity	Biological Process	P01137|LAP TGF-beta-1	1	48	1	20140	1	0.00238332	**	0.0140351	*
GO:1903911	positive regulation of receptor clustering	Biological Process	P01137|LAP TGF-beta-1	1	48	1	20140	1	0.00238332	**	0.0140351	*
GO:0046677	response to antibiotic	Biological Process	P05231|IL6, Q14790|CASP-8	2	48	31	20140	0.0645	0.00247481	**	0.0144845	*
GO:1902042	negative regulation of extrinsic apoptotic signaling pathway via death domain receptors	Biological Process	Q14790|CASP-8, P14210|HGF	2	48	33	20140	0.0606	0.0028016	**	0.0161983	*
GO:0001837	epithelial to mesenchymal transition	Biological Process	P14210|HGF, P01137|LAP TGF-beta-1	2	48	33	20140	0.0606	0.0028016	**	0.0161983	*
GO:0005622	intracellular anatomical structure	Cellular Component	P10145|IL8, O95750|FGF-19, P09341|CXCL1, P13725|OSM, Q99748|NRTN, Q99731|CCL19	6	48	599	20140	0.01	0.00286612	**	0.0164715	*
GO:0031667	response to nutrient levels	Biological Process	P05231|IL6, Q9NSA1|FGF-21	2	48	34	20140	0.0588	0.00297218	**	0.0168778	*
GO:0051781	positive regulation of cell division	Biological Process	Q8IXJ6|SIRT2, P13725|OSM	2	48	34	20140	0.0588	0.00297218	**	0.0168778	*
GO:0048471	perinuclear region of cytoplasm	Cellular Component	O43508|TWEAK, Q8IXJ6|SIRT2, P01135|TGF-alpha, P09603|CSF-1, O15169|AXIN1, P78423|CX3CL1	6	48	605	20140	0.0099	0.00301099	**	0.0169969	*
GO:0048286	lung alveolus development	Biological Process	P00813|ADA, P15018|LIF	2	48	35	20140	0.0571	0.00314754	**	0.017357	*
GO:0009409	response to cold	Biological Process	P05231|IL6, Q14790|CASP-8	2	48	35	20140	0.0571	0.00314754	**	0.017357	*
GO:0007257	obsolete activation of JUN kinase activity	Biological Process	O15169|AXIN1, Q99731|CCL19	2	48	35	20140	0.0571	0.00314754	**	0.017357	*
GO:0050714	positive regulation of protein secretion	Biological Process	P01583|IL-1 alpha, P01137|LAP TGF-beta-1	2	48	35	20140	0.0571	0.00314754	**	0.017357	*
GO:0051092	positive regulation of NF-kappaB transcription factor activity	Biological Process	P05231|IL6, P80511|EN-RAGE, P01137|LAP TGF-beta-1	3	48	125	20140	0.024	0.00329302	**	0.0180548	*
GO:0030890	positive regulation of B cell proliferation	Biological Process	P13232|IL7, P00813|ADA	2	48	36	20140	0.0556	0.00332764	**	0.0181404	*
GO:0007166	cell surface receptor signaling pathway	Biological Process	Q14790|CASP-8, P42702|LIF-R, Q9NZQ7|PD-L1, O15444|CCL25	4	48	265	20140	0.0151	0.00361975	**	0.0196207	*
GO:0008360	regulation of cell shape	Biological Process	P05231|IL6, P80098|MCP-3, Q99616|MCP-4	3	48	130	20140	0.0231	0.00367699	**	0.0198183	*
GO:0030155	regulation of cell adhesion	Biological Process	P10145|IL8, Q14116|IL18	2	48	40	20140	0.05	0.00409504	**	0.0204597	*
GO:0043491	protein kinase B signaling	Biological Process	Q8IXJ6|SIRT2, P01137|LAP TGF-beta-1	2	48	40	20140	0.05	0.00409504	**	0.0204597	*
GO:0016303	1-phosphatidylinositol-3-kinase activity	Molecular Function	O95750|FGF-19, Q9GZV9|FGF-23	2	48	40	20140	0.05	0.00409504	**	0.0204597	*
GO:0006915	apoptotic process	Biological Process	O43508|TWEAK, Q14790|CASP-8, O43557|TNFSF14, O15169|AXIN1, P01583|IL-1 alpha	5	48	459	20140	0.0109	0.00460109	**	0.0204597	*
GO:0002636	positive regulation of germinal center formation	Biological Process	P00813|ADA	1	48	2	20140	0.5	0.00476107	**	0.0204597	*
GO:0042323	negative regulation of circadian sleep/wake cycle, non-REM sleep	Biological Process	P00813|ADA	1	48	2	20140	0.5	0.00476107	**	0.0204597	*
GO:0070256	negative regulation of mucus secretion	Biological Process	P00813|ADA	1	48	2	20140	0.5	0.00476107	**	0.0204597	*
GO:0002384	hepatic immune response	Biological Process	P05231|IL6	1	48	2	20140	0.5	0.00476107	**	0.0204597	*
GO:0048635	negative regulation of muscle organ development	Biological Process	P05231|IL6	1	48	2	20140	0.5	0.00476107	**	0.0204597	*
GO:0005153	interleukin-8 receptor binding	Molecular Function	P10145|IL8	1	48	2	20140	0.5	0.00476107	**	0.0204597	*
GO:0005146	leukemia inhibitory factor receptor binding	Molecular Function	P15018|LIF	1	48	2	20140	0.5	0.00476107	**	0.0204597	*
GO:0042903	tubulin deacetylase activity	Molecular Function	Q8IXJ6|SIRT2	1	48	2	20140	0.5	0.00476107	**	0.0204597	*
GO:0044242	cellular lipid catabolic process	Biological Process	Q8IXJ6|SIRT2	1	48	2	20140	0.5	0.00476107	**	0.0204597	*
GO:0090042	tubulin deacetylation	Biological Process	Q8IXJ6|SIRT2	1	48	2	20140	0.5	0.00476107	**	0.0204597	*
GO:1900195	positive regulation of oocyte maturation	Biological Process	Q8IXJ6|SIRT2	1	48	2	20140	0.5	0.00476107	**	0.0204597	*
GO:1900425	negative regulation of defense response to bacterium	Biological Process	Q8IXJ6|SIRT2	1	48	2	20140	0.5	0.00476107	**	0.0204597	*
GO:2000777	positive regulation of proteasomal ubiquitin-dependent protein catabolic process involved in cellular response to hypoxia	Biological Process	Q8IXJ6|SIRT2	1	48	2	20140	0.5	0.00476107	**	0.0204597	*
GO:0097199	cysteine-type endopeptidase activity involved in apoptotic signaling pathway	Molecular Function	Q14790|CASP-8	1	48	2	20140	0.5	0.00476107	**	0.0204597	*
GO:0005147	oncostatin-M receptor binding	Molecular Function	P13725|OSM	1	48	2	20140	0.5	0.00476107	**	0.0204597	*
GO:0042094	interleukin-2 production	Biological Process	Q14116|IL18	1	48	2	20140	0.5	0.00476107	**	0.0204597	*
GO:0042095	interferon-gamma production	Biological Process	Q14116|IL18	1	48	2	20140	0.5	0.00476107	**	0.0204597	*
GO:1990682	CSF1-CSF1R complex	Cellular Component	P09603|CSF-1	1	48	2	20140	0.5	0.00476107	**	0.0204597	*
GO:0004923	leukemia inhibitory factor receptor activity	Molecular Function	P42702|LIF-R	1	48	2	20140	0.5	0.00476107	**	0.0204597	*
GO:0010966	regulation of phosphate transport	Biological Process	Q9GZV9|FGF-23	1	48	2	20140	0.5	0.00476107	**	0.0204597	*
GO:1904383	response to sodium phosphate	Biological Process	Q9GZV9|FGF-23	1	48	2	20140	0.5	0.00476107	**	0.0204597	*
GO:1901299	negative regulation of hydrogen peroxide-mediated programmed cell death	Biological Process	P14210|HGF	1	48	2	20140	0.5	0.00476107	**	0.0204597	*
GO:1902947	regulation of tau-protein kinase activity	Biological Process	P14210|HGF	1	48	2	20140	0.5	0.00476107	**	0.0204597	*
GO:0048320	axial mesoderm formation	Biological Process	O15169|AXIN1	1	48	2	20140	0.5	0.00476107	**	0.0204597	*
GO:0050902	leukocyte adhesive activation	Biological Process	P78423|CX3CL1	1	48	2	20140	0.5	0.00476107	**	0.0204597	*
GO:0001660	fever generation	Biological Process	P01583|IL-1 alpha	1	48	2	20140	0.5	0.00476107	**	0.0204597	*
GO:0070664	negative regulation of leukocyte proliferation	Biological Process	P80075|MCP-2	1	48	2	20140	0.5	0.00476107	**	0.0204597	*
GO:0032701	negative regulation of interleukin-18 production	Biological Process	P22301|IL10	1	48	2	20140	0.5	0.00476107	**	0.0204597	*
GO:0045355	negative regulation of interferon-alpha production	Biological Process	P22301|IL10	1	48	2	20140	0.5	0.00476107	**	0.0204597	*
GO:0060302	negative regulation of cytokine activity	Biological Process	P22301|IL10	1	48	2	20140	0.5	0.00476107	**	0.0204597	*
GO:0051025	negative regulation of immunoglobulin production	Biological Process	O95760|IL33	1	48	2	20140	0.5	0.00476107	**	0.0204597	*
GO:0042489	negative regulation of odontogenesis of dentin-containing tooth	Biological Process	O00300|OPG	1	48	2	20140	0.5	0.00476107	**	0.0204597	*
GO:0031732	CCR7 chemokine receptor binding	Molecular Function	Q99731|CCL19	1	48	2	20140	0.5	0.00476107	**	0.0204597	*
GO:0072610	interleukin-12 production	Biological Process	Q99731|CCL19	1	48	2	20140	0.5	0.00476107	**	0.0204597	*
GO:0019049	mitigation of host defenses by virus	Biological Process	P01137|LAP TGF-beta-1	1	48	2	20140	0.5	0.00476107	**	0.0204597	*
GO:0032943	mononuclear cell proliferation	Biological Process	P01137|LAP TGF-beta-1	1	48	2	20140	0.5	0.00476107	**	0.0204597	*
GO:0045066	regulatory T cell differentiation	Biological Process	P01137|LAP TGF-beta-1	1	48	2	20140	0.5	0.00476107	**	0.0204597	*
GO:0046732	induction by virus of host immune response	Biological Process	P01137|LAP TGF-beta-1	1	48	2	20140	0.5	0.00476107	**	0.0204597	*
GO:0060390	regulation of SMAD protein signal transduction	Biological Process	P01137|LAP TGF-beta-1	1	48	2	20140	0.5	0.00476107	**	0.0204597	*
GO:0061035	regulation of cartilage development	Biological Process	P01137|LAP TGF-beta-1	1	48	2	20140	0.5	0.00476107	**	0.0204597	*
GO:1905005	regulation of epithelial to mesenchymal transition involved in endocardial cushion formation	Biological Process	P01137|LAP TGF-beta-1	1	48	2	20140	0.5	0.00476107	**	0.0204597	*
GO:0045860	positive regulation of protein kinase activity	Biological Process	P09603|CSF-1, Q99731|CCL19	2	48	44	20140	0.0455	0.00493654	**	0.0211187	*
GO:0001755	neural crest cell migration	Biological Process	O95750|FGF-19, Q99748|NRTN	2	48	45	20140	0.0444	0.00515833	**	0.0218385	*
GO:0036092	phosphatidylinositol-3-phosphate biosynthetic process	Biological Process	O95750|FGF-19, Q9GZV9|FGF-23	2	48	45	20140	0.0444	0.00515833	**	0.0218385	*
GO:0045893	positive regulation of transcription, DNA-templated	Biological Process	P05231|IL6, Q9GZV9|FGF-23, O15169|AXIN1, P22301|IL10, P01137|LAP TGF-beta-1	5	48	472	20140	0.0106	0.00517347	**	0.0218385	*
GO:0032755	positive regulation of interleukin-6 production	Biological Process	P05231|IL6, O95760|IL33	2	48	47	20140	0.0426	0.00561546	**	0.0235998	*
GO:0014823	response to activity	Biological Process	P22301|IL10, Q9NSA1|FGF-21	2	48	48	20140	0.0417	0.00585075	**	0.0243041	*
GO:0030097	hemopoiesis	Biological Process	P09603|CSF-1, P22301|IL10	2	48	50	20140	0.04	0.00633467	**	0.0243041	*
GO:0009408	response to heat	Biological Process	P05231|IL6, P13725|OSM	2	48	52	20140	0.0385	0.00683625	**	0.0243041	*
GO:0043406	positive regulation of MAP kinase activity	Biological Process	P80511|EN-RAGE, P01137|LAP TGF-beta-1	2	48	52	20140	0.0385	0.00683625	**	0.0243041	*
GO:0001666	response to hypoxia	Biological Process	P00813|ADA, P78423|CX3CL1, P01137|LAP TGF-beta-1	3	48	164	20140	0.0183	0.00701131	**	0.0243041	*
GO:0001883	purine nucleoside binding	Molecular Function	P00813|ADA	1	48	3	20140	0.3333	0.00713328	**	0.0243041	*
GO:0002314	germinal center B cell differentiation	Biological Process	P00813|ADA	1	48	3	20140	0.3333	0.00713328	**	0.0243041	*
GO:0006154	adenosine catabolic process	Biological Process	P00813|ADA	1	48	3	20140	0.3333	0.00713328	**	0.0243041	*
GO:0033632	regulation of cell-cell adhesion mediated by integrin	Biological Process	P00813|ADA	1	48	3	20140	0.3333	0.00713328	**	0.0243041	*
GO:0046061	dATP catabolic process	Biological Process	P00813|ADA	1	48	3	20140	0.3333	0.00713328	**	0.0243041	*
GO:0046103	inosine biosynthetic process	Biological Process	P00813|ADA	1	48	3	20140	0.3333	0.00713328	**	0.0243041	*
GO:0060205	cytoplasmic vesicle lumen	Cellular Component	P00813|ADA	1	48	3	20140	0.3333	0.00713328	**	0.0243041	*
GO:0001781	neutrophil apoptotic process	Biological Process	P05231|IL6	1	48	3	20140	0.3333	0.00713328	**	0.0243041	*
GO:0005896	interleukin-6 receptor complex	Cellular Component	P05231|IL6	1	48	3	20140	0.3333	0.00713328	**	0.0243041	*
GO:0045079	negative regulation of chemokine production	Biological Process	P05231|IL6	1	48	3	20140	0.3333	0.00713328	**	0.0243041	*
GO:0045188	regulation of circadian sleep/wake cycle, non-REM sleep	Biological Process	P05231|IL6	1	48	3	20140	0.3333	0.00713328	**	0.0243041	*
GO:0031727	CCR2 chemokine receptor binding	Molecular Function	P80098|MCP-3	1	48	3	20140	0.3333	0.00713328	**	0.0243041	*
GO:0072108	positive regulation of mesenchymal to epithelial transition involved in metanephros morphogenesis	Biological Process	P15018|LIF	1	48	3	20140	0.3333	0.00713328	**	0.0243041	*
GO:1903025	regulation of RNA polymerase II regulatory region sequence-specific DNA binding	Biological Process	P15018|LIF	1	48	3	20140	0.3333	0.00713328	**	0.0243041	*
GO:0017136	NAD-dependent histone deacetylase activity	Molecular Function	Q8IXJ6|SIRT2	1	48	3	20140	0.3333	0.00713328	**	0.0243041	*
GO:0051987	positive regulation of attachment of spindle microtubules to kinetochore	Biological Process	Q8IXJ6|SIRT2	1	48	3	20140	0.3333	0.00713328	**	0.0243041	*
GO:0061428	negative regulation of transcription from RNA polymerase II promoter in response to hypoxia	Biological Process	Q8IXJ6|SIRT2	1	48	3	20140	0.3333	0.00713328	**	0.0243041	*
GO:0071219	cellular response to molecule of bacterial origin	Biological Process	Q8IXJ6|SIRT2	1	48	3	20140	0.3333	0.00713328	**	0.0243041	*
GO:1901026	ripoptosome assembly involved in necroptotic process	Biological Process	Q8IXJ6|SIRT2	1	48	3	20140	0.3333	0.00713328	**	0.0243041	*
GO:0035877	death effector domain binding	Molecular Function	Q14790|CASP-8	1	48	3	20140	0.3333	0.00713328	**	0.0243041	*
GO:0036462	TRAIL-activated apoptotic signaling pathway	Biological Process	Q14790|CASP-8	1	48	3	20140	0.3333	0.00713328	**	0.0243041	*
GO:0060715	syncytiotrophoblast cell differentiation involved in labyrinthine layer development	Biological Process	Q14790|CASP-8	1	48	3	20140	0.3333	0.00713328	**	0.0243041	*
GO:0071866	negative regulation of apoptotic process in bone marrow cell	Biological Process	P49771|Flt3L	1	48	3	20140	0.3333	0.00713328	**	0.0243041	*
GO:0090290	positive regulation of osteoclast proliferation	Biological Process	P49771|Flt3L	1	48	3	20140	0.3333	0.00713328	**	0.0243041	*
GO:0002158	osteoclast proliferation	Biological Process	P09603|CSF-1	1	48	3	20140	0.3333	0.00713328	**	0.0243041	*
GO:0003006	developmental process involved in reproduction	Biological Process	P09603|CSF-1	1	48	3	20140	0.3333	0.00713328	**	0.0243041	*
GO:0005157	macrophage colony-stimulating factor receptor binding	Molecular Function	P09603|CSF-1	1	48	3	20140	0.3333	0.00713328	**	0.0243041	*
GO:0038145	macrophage colony-stimulating factor signaling pathway	Biological Process	P09603|CSF-1	1	48	3	20140	0.3333	0.00713328	**	0.0243041	*
GO:0004924	oncostatin-M receptor activity	Molecular Function	P42702|LIF-R	1	48	3	20140	0.3333	0.00713328	**	0.0243041	*
GO:0010980	positive regulation of vitamin D 24-hydroxylase activity	Biological Process	Q9GZV9|FGF-23	1	48	3	20140	0.3333	0.00713328	**	0.0243041	*
GO:0042369	vitamin D catabolic process	Biological Process	Q9GZV9|FGF-23	1	48	3	20140	0.3333	0.00713328	**	0.0243041	*
GO:0047894	flavonol 3-sulfotransferase activity	Molecular Function	P50225|ST1A1	1	48	3	20140	0.3333	0.00713328	**	0.0243041	*
GO:0002904	positive regulation of B cell apoptotic process	Biological Process	P22301|IL10	1	48	3	20140	0.3333	0.00713328	**	0.0243041	*
GO:0030886	negative regulation of myeloid dendritic cell activation	Biological Process	P22301|IL10	1	48	3	20140	0.3333	0.00713328	**	0.0243041	*
GO:0032800	obsolete receptor biosynthetic process	Biological Process	P22301|IL10	1	48	3	20140	0.3333	0.00713328	**	0.0243041	*
GO:0034465	response to carbon monoxide	Biological Process	P22301|IL10	1	48	3	20140	0.3333	0.00713328	**	0.0243041	*
GO:0071650	negative regulation of chemokine (C-C motif) ligand 5 production	Biological Process	P22301|IL10	1	48	3	20140	0.3333	0.00713328	**	0.0243041	*
GO:1903659	regulation of complement-dependent cytotoxicity	Biological Process	P22301|IL10	1	48	3	20140	0.3333	0.00713328	**	0.0243041	*
GO:0038172	interleukin-33-mediated signaling pathway	Biological Process	O95760|IL33	1	48	3	20140	0.3333	0.00713328	**	0.0243041	*
GO:0060491	regulation of cell projection assembly	Biological Process	Q99731|CCL19	1	48	3	20140	0.3333	0.00713328	**	0.0243041	*
GO:0002513	tolerance induction to self antigen	Biological Process	P01137|LAP TGF-beta-1	1	48	3	20140	0.3333	0.00713328	**	0.0243041	*
GO:0010742	macrophage derived foam cell differentiation	Biological Process	P01137|LAP TGF-beta-1	1	48	3	20140	0.3333	0.00713328	**	0.0243041	*
GO:0043932	ossification involved in bone remodeling	Biological Process	P01137|LAP TGF-beta-1	1	48	3	20140	0.3333	0.00713328	**	0.0243041	*
GO:0048298	positive regulation of isotype switching to IgA isotypes	Biological Process	P01137|LAP TGF-beta-1	1	48	3	20140	0.3333	0.00713328	**	0.0243041	*
GO:0051101	regulation of DNA binding	Biological Process	P01137|LAP TGF-beta-1	1	48	3	20140	0.3333	0.00713328	**	0.0243041	*
GO:0060312	regulation of blood vessel remodeling	Biological Process	P01137|LAP TGF-beta-1	1	48	3	20140	0.3333	0.00713328	**	0.0243041	*
GO:0060965	negative regulation of gene silencing by miRNA	Biological Process	P01137|LAP TGF-beta-1	1	48	3	20140	0.3333	0.00713328	**	0.0243041	*
GO:1900126	negative regulation of hyaluronan biosynthetic process	Biological Process	P01137|LAP TGF-beta-1	1	48	3	20140	0.3333	0.00713328	**	0.0243041	*
GO:0006959	humoral immune response	Biological Process	P13232|IL7, P05231|IL6	2	48	54	20140	0.037	0.00735531	**	0.0247949	*
GO:0016049	cell growth	Biological Process	P05231|IL6, P01137|LAP TGF-beta-1	2	48	54	20140	0.037	0.00735531	**	0.0247949	*
GO:0034097	response to cytokine	Biological Process	P42702|LIF-R, Q9NZQ7|PD-L1	2	48	54	20140	0.037	0.00735531	**	0.0247949	*
GO:0005507	copper ion binding	Molecular Function	P80511|EN-RAGE, P01583|IL-1 alpha	2	48	55	20140	0.0364	0.00762134	**	0.0256012	*
GO:0032436	positive regulation of proteasomal ubiquitin-dependent protein catabolic process	Biological Process	Q8IXJ6|SIRT2, O95760|IL33	2	48	57	20140	0.0351	0.00816629	**	0.0273356	*
GO:0048661	positive regulation of smooth muscle cell proliferation	Biological Process	P05231|IL6, P78423|CX3CL1	2	48	59	20140	0.0339	0.0087283	**	0.0276309	*
GO:0045732	positive regulation of protein catabolic process	Biological Process	O43508|TWEAK, O15169|AXIN1	2	48	59	20140	0.0339	0.0087283	**	0.0276309	*
GO:0030574	collagen catabolic process	Biological Process	P03956|MMP-1, P09238|MMP-10	2	48	60	20140	0.0333	0.00901565	**	0.0276309	*
GO:0045669	positive regulation of osteoblast differentiation	Biological Process	P05231|IL6, P14210|HGF	2	48	61	20140	0.0328	0.0093072	**	0.0276309	*
GO:0002360	T cell lineage commitment	Biological Process	P13232|IL7	1	48	4	20140	0.25	0.00949995	**	0.0276309	*
GO:0001821	histamine secretion	Biological Process	P00813|ADA	1	48	4	20140	0.25	0.00949995	**	0.0276309	*
GO:0002906	negative regulation of mature B cell apoptotic process	Biological Process	P00813|ADA	1	48	4	20140	0.25	0.00949995	**	0.0276309	*
GO:0043103	hypoxanthine salvage	Biological Process	P00813|ADA	1	48	4	20140	0.25	0.00949995	**	0.0276309	*
GO:0010574	regulation of vascular endothelial growth factor production	Biological Process	P05231|IL6	1	48	4	20140	0.25	0.00949995	**	0.0276309	*
GO:2000676	positive regulation of type B pancreatic cell apoptotic process	Biological Process	P05231|IL6	1	48	4	20140	0.25	0.00949995	**	0.0276309	*
GO:2000503	positive regulation of natural killer cell chemotaxis	Biological Process	P80098|MCP-3	1	48	4	20140	0.25	0.00949995	**	0.0276309	*
GO:0060708	spongiotrophoblast differentiation	Biological Process	P15018|LIF	1	48	4	20140	0.25	0.00949995	**	0.0276309	*
GO:0043219	lateral loop	Cellular Component	Q8IXJ6|SIRT2	1	48	4	20140	0.25	0.00949995	**	0.0276309	*
GO:0097386	glial cell projection	Cellular Component	Q8IXJ6|SIRT2	1	48	4	20140	0.25	0.00949995	**	0.0276309	*
GO:0070858	negative regulation of bile acid biosynthetic process	Biological Process	O95750|FGF-19	1	48	4	20140	0.25	0.00949995	**	0.0276309	*
GO:0051142	positive regulation of NK T cell proliferation	Biological Process	Q14116|IL18	1	48	4	20140	0.25	0.00949995	**	0.0276309	*
GO:0031233	intrinsic component of external side of plasma membrane	Cellular Component	P49771|Flt3L	1	48	4	20140	0.25	0.00949995	**	0.0276309	*
GO:0032946	positive regulation of mononuclear cell proliferation	Biological Process	P09603|CSF-1	1	48	4	20140	0.25	0.00949995	**	0.0276309	*
GO:0060763	mammary duct terminal end bud growth	Biological Process	P09603|CSF-1	1	48	4	20140	0.25	0.00949995	**	0.0276309	*
GO:0004897	ciliary neurotrophic factor receptor activity	Molecular Function	P42702|LIF-R	1	48	4	20140	0.25	0.00949995	**	0.0276309	*
GO:0050294	steroid sulfotransferase activity	Molecular Function	P50225|ST1A1	1	48	4	20140	0.25	0.00949995	**	0.0276309	*
GO:0051450	myoblast proliferation	Biological Process	P14210|HGF	1	48	4	20140	0.25	0.00949995	**	0.0276309	*
GO:0060665	regulation of branching involved in salivary gland morphogenesis by mesenchymal-epithelial signaling	Biological Process	P14210|HGF	1	48	4	20140	0.25	0.00949995	**	0.0276309	*
GO:0030910	olfactory placode formation	Biological Process	O15169|AXIN1	1	48	4	20140	0.25	0.00949995	**	0.0276309	*
GO:0046006	regulation of activated T cell proliferation	Biological Process	Q9NZQ7|PD-L1	1	48	4	20140	0.25	0.00949995	**	0.0276309	*
GO:0070232	regulation of T cell apoptotic process	Biological Process	Q9NZQ7|PD-L1	1	48	4	20140	0.25	0.00949995	**	0.0276309	*
GO:1903237	negative regulation of leukocyte tethering or rolling	Biological Process	O15444|CCL25	1	48	4	20140	0.25	0.00949995	**	0.0276309	*
GO:0016004	phospholipase activator activity	Molecular Function	P80075|MCP-2	1	48	4	20140	0.25	0.00949995	**	0.0276309	*
GO:0014854	response to inactivity	Biological Process	P22301|IL10	1	48	4	20140	0.25	0.00949995	**	0.0276309	*
GO:0045191	regulation of isotype switching	Biological Process	P22301|IL10	1	48	4	20140	0.25	0.00949995	**	0.0276309	*
GO:0002826	negative regulation of T-helper 1 type immune response	Biological Process	O95760|IL33	1	48	4	20140	0.25	0.00949995	**	0.0276309	*
GO:0010988	regulation of low-density lipoprotein particle clearance	Biological Process	Q9NSA1|FGF-21	1	48	4	20140	0.25	0.00949995	**	0.0276309	*
GO:0045716	obsolete positive regulation of low-density lipoprotein particle receptor biosynthetic process	Biological Process	Q9NSA1|FGF-21	1	48	4	20140	0.25	0.00949995	**	0.0276309	*
GO:0002408	myeloid dendritic cell chemotaxis	Biological Process	Q99731|CCL19	1	48	4	20140	0.25	0.00949995	**	0.0276309	*
GO:0010716	negative regulation of extracellular matrix disassembly	Biological Process	P01137|LAP TGF-beta-1	1	48	4	20140	0.25	0.00949995	**	0.0276309	*
GO:0016202	regulation of striated muscle tissue development	Biological Process	P01137|LAP TGF-beta-1	1	48	4	20140	0.25	0.00949995	**	0.0276309	*
GO:0034714	type III transforming growth factor beta receptor binding	Molecular Function	P01137|LAP TGF-beta-1	1	48	4	20140	0.25	0.00949995	**	0.0276309	*
GO:0051098	regulation of binding	Biological Process	P01137|LAP TGF-beta-1	1	48	4	20140	0.25	0.00949995	**	0.0276309	*
GO:0051152	positive regulation of smooth muscle cell differentiation	Biological Process	P01137|LAP TGF-beta-1	1	48	4	20140	0.25	0.00949995	**	0.0276309	*
GO:0051280	negative regulation of release of sequestered calcium ion into cytosol	Biological Process	P01137|LAP TGF-beta-1	1	48	4	20140	0.25	0.00949995	**	0.0276309	*
GO:0060364	frontal suture morphogenesis	Biological Process	P01137|LAP TGF-beta-1	1	48	4	20140	0.25	0.00949995	**	0.0276309	*
GO:1901203	positive regulation of extracellular matrix assembly	Biological Process	P01137|LAP TGF-beta-1	1	48	4	20140	0.25	0.00949995	**	0.0276309	*
GO:1903799	negative regulation of production of miRNAs involved in gene silencing by miRNA	Biological Process	P01137|LAP TGF-beta-1	1	48	4	20140	0.25	0.00949995	**	0.0276309	*
GO:0032868	response to insulin	Biological Process	P05231|IL6, P22301|IL10	2	48	62	20140	0.0323	0.00960293	**	0.0278456	*
GO:0031093	platelet alpha granule lumen	Cellular Component	P14210|HGF, P01137|LAP TGF-beta-1	2	48	63	20140	0.0317	0.00990282	**	0.0286281	*
GO:0008543	fibroblast growth factor receptor signaling pathway	Biological Process	O95750|FGF-19, Q9GZV9|FGF-23	2	48	68	20140	0.0294	0.0114639	*	0.0313448	*
GO:0030334	regulation of cell migration	Biological Process	P09238|MMP-10, P01137|LAP TGF-beta-1	2	48	68	20140	0.0294	0.0114639	*	0.0313448	*
GO:0072540	T-helper 17 cell lineage commitment	Biological Process	P05231|IL6	1	48	5	20140	0.2	0.0118611	*	0.0313448	*
GO:0002192	IRES-dependent translational initiation of linear mRNA	Biological Process	Q13541|4E-BP1	1	48	5	20140	0.2	0.0118611	*	0.0313448	*
GO:0031726	CCR1 chemokine receptor binding	Molecular Function	P80098|MCP-3	1	48	5	20140	0.2	0.0118611	*	0.0313448	*
GO:0042015	interleukin-20 binding	Molecular Function	Q9UHF4|IL-20RA	1	48	5	20140	0.2	0.0118611	*	0.0313448	*
GO:0072307	regulation of metanephric nephron tubule epithelial cell differentiation	Biological Process	P15018|LIF	1	48	5	20140	0.2	0.0118611	*	0.0313448	*
GO:0006348	subtelomeric heterochromatin assembly	Biological Process	Q8IXJ6|SIRT2	1	48	5	20140	0.2	0.0118611	*	0.0313448	*
GO:0033010	paranodal junction	Cellular Component	Q8IXJ6|SIRT2	1	48	5	20140	0.2	0.0118611	*	0.0313448	*
GO:0045836	positive regulation of meiotic nuclear division	Biological Process	Q8IXJ6|SIRT2	1	48	5	20140	0.2	0.0118611	*	0.0313448	*
GO:0045843	negative regulation of striated muscle tissue development	Biological Process	Q8IXJ6|SIRT2	1	48	5	20140	0.2	0.0118611	*	0.0313448	*
GO:1900226	negative regulation of NLRP3 inflammasome complex assembly	Biological Process	Q8IXJ6|SIRT2	1	48	5	20140	0.2	0.0118611	*	0.0313448	*
GO:0035655	interleukin-18-mediated signaling pathway	Biological Process	Q14116|IL18	1	48	5	20140	0.2	0.0118611	*	0.0313448	*
GO:0030098	lymphocyte differentiation	Biological Process	P49771|Flt3L	1	48	5	20140	0.2	0.0118611	*	0.0313448	*
GO:0005127	ciliary neurotrophic factor receptor binding	Molecular Function	P42702|LIF-R	1	48	5	20140	0.2	0.0118611	*	0.0313448	*
GO:0070120	ciliary neurotrophic factor-mediated signaling pathway	Biological Process	P42702|LIF-R	1	48	5	20140	0.2	0.0118611	*	0.0313448	*
GO:0005105	type 1 fibroblast growth factor receptor binding	Molecular Function	Q9GZV9|FGF-23	1	48	5	20140	0.2	0.0118611	*	0.0313448	*
GO:0055062	phosphate ion homeostasis	Biological Process	Q9GZV9|FGF-23	1	48	5	20140	0.2	0.0118611	*	0.0313448	*
GO:1904885	beta-catenin destruction complex assembly	Biological Process	O15169|AXIN1	1	48	5	20140	0.2	0.0118611	*	0.0313448	*
GO:2001181	positive regulation of interleukin-10 production	Biological Process	Q9NZQ7|PD-L1	1	48	5	20140	0.2	0.0118611	*	0.0313448	*
GO:0002740	negative regulation of cytokine production involved in immune response	Biological Process	P22301|IL10	1	48	5	20140	0.2	0.0118611	*	0.0313448	*
GO:0042536	negative regulation of tumor necrosis factor production	Biological Process	P22301|IL10	1	48	5	20140	0.2	0.0118611	*	0.0313448	*
GO:0032736	positive regulation of interleukin-13 production	Biological Process	O95760|IL33	1	48	5	20140	0.2	0.0118611	*	0.0313448	*
GO:0032754	positive regulation of interleukin-5 production	Biological Process	O95760|IL33	1	48	5	20140	0.2	0.0118611	*	0.0313448	*
GO:0072577	endothelial cell apoptotic process	Biological Process	Q9NSA1|FGF-21	1	48	5	20140	0.2	0.0118611	*	0.0313448	*
GO:0010560	positive regulation of glycoprotein biosynthetic process	Biological Process	Q99731|CCL19	1	48	5	20140	0.2	0.0118611	*	0.0313448	*
GO:0097029	mature conventional dendritic cell differentiation	Biological Process	Q99731|CCL19	1	48	5	20140	0.2	0.0118611	*	0.0313448	*
GO:0007406	negative regulation of neuroblast proliferation	Biological Process	P01137|LAP TGF-beta-1	1	48	5	20140	0.2	0.0118611	*	0.0313448	*
GO:0010936	negative regulation of macrophage cytokine production	Biological Process	P01137|LAP TGF-beta-1	1	48	5	20140	0.2	0.0118611	*	0.0313448	*
GO:0042482	positive regulation of odontogenesis	Biological Process	P01137|LAP TGF-beta-1	1	48	5	20140	0.2	0.0118611	*	0.0313448	*
GO:0060744	mammary gland branching involved in thelarche	Biological Process	P01137|LAP TGF-beta-1	1	48	5	20140	0.2	0.0118611	*	0.0313448	*
GO:0014066	regulation of phosphatidylinositol 3-kinase signaling	Biological Process	O95750|FGF-19, Q9GZV9|FGF-23	2	48	73	20140	0.0274	0.013126	*	0.0343574	*
GO:0022617	extracellular matrix disassembly	Biological Process	P03956|MMP-1, P09238|MMP-10	2	48	75	20140	0.0267	0.0138185	*	0.0343574	*
GO:0050728	negative regulation of inflammatory response	Biological Process	P00813|ADA, P14210|HGF	2	48	76	20140	0.0263	0.0141706	*	0.0343574	*
GO:0004000	adenosine deaminase activity	Molecular Function	P00813|ADA	1	48	6	20140	0.1667	0.0142167	*	0.0343574	*
GO:0048541	Peyer's patch development	Biological Process	P00813|ADA	1	48	6	20140	0.1667	0.0142167	*	0.0343574	*
GO:0070244	negative regulation of thymocyte apoptotic process	Biological Process	P00813|ADA	1	48	6	20140	0.1667	0.0142167	*	0.0343574	*
GO:0032494	response to peptidoglycan	Biological Process	P05231|IL6	1	48	6	20140	0.1667	0.0142167	*	0.0343574	*
GO:0060664	epithelial cell proliferation involved in salivary gland morphogenesis	Biological Process	P05231|IL6	1	48	6	20140	0.1667	0.0142167	*	0.0343574	*
GO:0051461	positive regulation of corticotropin secretion	Biological Process	P15018|LIF	1	48	6	20140	0.1667	0.0142167	*	0.0343574	*
GO:0060426	lung vasculature development	Biological Process	P15018|LIF	1	48	6	20140	0.1667	0.0142167	*	0.0343574	*
GO:0034979	NAD-dependent protein deacetylase activity	Molecular Function	Q8IXJ6|SIRT2	1	48	6	20140	0.1667	0.0142167	*	0.0343574	*
GO:0031265	CD95 death-inducing signaling complex	Cellular Component	Q14790|CASP-8	1	48	6	20140	0.1667	0.0142167	*	0.0343574	*
GO:0034105	positive regulation of tissue remodeling	Biological Process	Q14116|IL18	1	48	6	20140	0.1667	0.0142167	*	0.0343574	*
GO:0045657	positive regulation of monocyte differentiation	Biological Process	P09603|CSF-1	1	48	6	20140	0.1667	0.0142167	*	0.0343574	*
GO:0006584	catecholamine metabolic process	Biological Process	P50225|ST1A1	1	48	6	20140	0.1667	0.0142167	*	0.0343574	*
GO:0021797	forebrain anterior/posterior pattern specification	Biological Process	O15169|AXIN1	1	48	6	20140	0.1667	0.0142167	*	0.0343574	*
GO:0032914	positive regulation of transforming growth factor beta1 production	Biological Process	P78423|CX3CL1	1	48	6	20140	0.1667	0.0142167	*	0.0343574	*
GO:0045347	negative regulation of MHC class II biosynthetic process	Biological Process	P22301|IL10	1	48	6	20140	0.1667	0.0142167	*	0.0343574	*
GO:0051045	negative regulation of membrane protein ectodomain proteolysis	Biological Process	P22301|IL10	1	48	6	20140	0.1667	0.0142167	*	0.0343574	*
GO:0002830	positive regulation of type 2 immune response	Biological Process	O95760|IL33	1	48	6	20140	0.1667	0.0142167	*	0.0343574	*
GO:0001768	establishment of T cell polarity	Biological Process	Q99731|CCL19	1	48	6	20140	0.1667	0.0142167	*	0.0343574	*
GO:0002606	positive regulation of dendritic cell antigen processing and presentation	Biological Process	Q99731|CCL19	1	48	6	20140	0.1667	0.0142167	*	0.0343574	*
GO:0045627	positive regulation of T-helper 1 cell differentiation	Biological Process	Q99731|CCL19	1	48	6	20140	0.1667	0.0142167	*	0.0343574	*
GO:0071731	response to nitric oxide	Biological Process	Q99731|CCL19	1	48	6	20140	0.1667	0.0142167	*	0.0343574	*
GO:2000107	negative regulation of leukocyte apoptotic process	Biological Process	Q99731|CCL19	1	48	6	20140	0.1667	0.0142167	*	0.0343574	*
GO:0007182	common-partner SMAD protein phosphorylation	Biological Process	P01137|LAP TGF-beta-1	1	48	6	20140	0.1667	0.0142167	*	0.0343574	*
GO:0031536	positive regulation of exit from mitosis	Biological Process	P01137|LAP TGF-beta-1	1	48	6	20140	0.1667	0.0142167	*	0.0343574	*
GO:0034616	response to laminar fluid shear stress	Biological Process	P01137|LAP TGF-beta-1	1	48	6	20140	0.1667	0.0142167	*	0.0343574	*
GO:0042306	regulation of protein import into nucleus	Biological Process	P01137|LAP TGF-beta-1	1	48	6	20140	0.1667	0.0142167	*	0.0343574	*
GO:0045591	positive regulation of regulatory T cell differentiation	Biological Process	P01137|LAP TGF-beta-1	1	48	6	20140	0.1667	0.0142167	*	0.0343574	*
GO:0050765	negative regulation of phagocytosis	Biological Process	P01137|LAP TGF-beta-1	1	48	6	20140	0.1667	0.0142167	*	0.0343574	*
GO:0060762	regulation of branching involved in mammary gland duct morphogenesis	Biological Process	P01137|LAP TGF-beta-1	1	48	6	20140	0.1667	0.0142167	*	0.0343574	*
GO:1903077	negative regulation of protein localization to plasma membrane	Biological Process	P01137|LAP TGF-beta-1	1	48	6	20140	0.1667	0.0142167	*	0.0343574	*
GO:0001525	angiogenesis	Biological Process	P10145|IL8, O43508|TWEAK, Q14116|IL18	3	48	213	20140	0.0141	0.0142256	*	0.0343574	*
GO:0071260	cellular response to mechanical stimulus	Biological Process	Q14790|CASP-8, O43557|TNFSF14	2	48	77	20140	0.026	0.0145266	*	0.0349958	*
GO:0051384	response to glucocorticoid	Biological Process	P05231|IL6, P22301|IL10	2	48	79	20140	0.0253	0.0152501	*	0.0366463	*
GO:0006805	xenobiotic metabolic process	Biological Process	P80511|EN-RAGE, P50225|ST1A1	2	48	80	20140	0.025	0.0156176	*	0.0369271	*
GO:0050862	positive regulation of T cell receptor signaling pathway	Biological Process	P00813|ADA	1	48	7	20140	0.1429	0.0165669	*	0.0369271	*
GO:0005138	interleukin-6 receptor binding	Molecular Function	P05231|IL6	1	48	7	20140	0.1429	0.0165669	*	0.0369271	*
GO:0045630	positive regulation of T-helper 2 cell differentiation	Biological Process	P05231|IL6	1	48	7	20140	0.1429	0.0165669	*	0.0369271	*
GO:0051971	positive regulation of transmission of nerve impulse	Biological Process	P05231|IL6	1	48	7	20140	0.1429	0.0165669	*	0.0369271	*
GO:0045576	mast cell activation	Biological Process	P80511|EN-RAGE	1	48	7	20140	0.1429	0.0165669	*	0.0369271	*
GO:0042119	neutrophil activation	Biological Process	P10145|IL8	1	48	7	20140	0.1429	0.0165669	*	0.0369271	*
GO:0060463	lung lobe morphogenesis	Biological Process	P15018|LIF	1	48	7	20140	0.1429	0.0165669	*	0.0369271	*
GO:0016458	gene silencing	Biological Process	Q8IXJ6|SIRT2	1	48	7	20140	0.1429	0.0165669	*	0.0369271	*
GO:0034983	peptidyl-lysine deacetylation	Biological Process	Q8IXJ6|SIRT2	1	48	7	20140	0.1429	0.0165669	*	0.0369271	*
GO:0035748	myelin sheath abaxonal region	Cellular Component	Q8IXJ6|SIRT2	1	48	7	20140	0.1429	0.0165669	*	0.0369271	*
GO:0031264	death-inducing signaling complex	Cellular Component	Q14790|CASP-8	1	48	7	20140	0.1429	0.0165669	*	0.0369271	*
GO:0097342	ripoptosome	Cellular Component	Q14790|CASP-8	1	48	7	20140	0.1429	0.0165669	*	0.0369271	*
GO:0032819	positive regulation of natural killer cell proliferation	Biological Process	Q14116|IL18	1	48	7	20140	0.1429	0.0165669	*	0.0369271	*
GO:0032825	positive regulation of natural killer cell differentiation	Biological Process	P49771|Flt3L	1	48	7	20140	0.1429	0.0165669	*	0.0369271	*
GO:0030278	regulation of ossification	Biological Process	P09603|CSF-1	1	48	7	20140	0.1429	0.0165669	*	0.0369271	*
GO:0001959	regulation of cytokine-mediated signaling pathway	Biological Process	P42702|LIF-R	1	48	7	20140	0.1429	0.0165669	*	0.0369271	*
GO:0010656	negative regulation of muscle cell apoptotic process	Biological Process	P42702|LIF-R	1	48	7	20140	0.1429	0.0165669	*	0.0369271	*
GO:0009812	flavonoid metabolic process	Biological Process	P50225|ST1A1	1	48	7	20140	0.1429	0.0165669	*	0.0369271	*
GO:0055001	muscle cell development	Biological Process	O15169|AXIN1	1	48	7	20140	0.1429	0.0165669	*	0.0369271	*
GO:0033622	integrin activation	Biological Process	P78423|CX3CL1	1	48	7	20140	0.1429	0.0165669	*	0.0369271	*
GO:0045906	negative regulation of vasoconstriction	Biological Process	P78423|CX3CL1	1	48	7	20140	0.1429	0.0165669	*	0.0369271	*
GO:0060080	inhibitory postsynaptic potential	Biological Process	P78423|CX3CL1	1	48	7	20140	0.1429	0.0165669	*	0.0369271	*
GO:0007253	cytoplasmic sequestering of NF-kappaB	Biological Process	P22301|IL10	1	48	7	20140	0.1429	0.0165669	*	0.0369271	*
GO:0032717	negative regulation of interleukin-8 production	Biological Process	P22301|IL10	1	48	7	20140	0.1429	0.0165669	*	0.0369271	*
GO:0005114	type II transforming growth factor beta receptor binding	Molecular Function	P01137|LAP TGF-beta-1	1	48	7	20140	0.1429	0.0165669	*	0.0369271	*
GO:0007435	salivary gland morphogenesis	Biological Process	P01137|LAP TGF-beta-1	1	48	7	20140	0.1429	0.0165669	*	0.0369271	*
GO:0048642	negative regulation of skeletal muscle tissue development	Biological Process	P01137|LAP TGF-beta-1	1	48	7	20140	0.1429	0.0165669	*	0.0369271	*
GO:0070723	response to cholesterol	Biological Process	P01137|LAP TGF-beta-1	1	48	7	20140	0.1429	0.0165669	*	0.0369271	*
GO:0085029	extracellular matrix assembly	Biological Process	P01137|LAP TGF-beta-1	1	48	7	20140	0.1429	0.0165669	*	0.0369271	*
GO:2000727	positive regulation of cardiac muscle cell differentiation	Biological Process	P01137|LAP TGF-beta-1	1	48	7	20140	0.1429	0.0165669	*	0.0369271	*
GO:0001889	liver development	Biological Process	P00813|ADA, P14210|HGF	2	48	87	20140	0.023	0.0182953	*	0.0400035	*
GO:0016579	protein deubiquitination	Biological Process	O95630|STAMBP, O15169|AXIN1, O95760|IL33	3	48	235	20140	0.0128	0.0184486	*	0.0400035	*
GO:0043066	negative regulation of apoptotic process	Biological Process	P13232|IL7, P05231|IL6, Q8IXJ6|SIRT2, P22301|IL10	4	48	426	20140	0.0094	0.0184654	*	0.0400035	*
GO:0007169	transmembrane receptor protein tyrosine kinase signaling pathway	Biological Process	P09603|CSF-1, Q99748|NRTN	2	48	88	20140	0.0227	0.0186927	*	0.0400035	*
GO:0010888	negative regulation of lipid storage	Biological Process	P05231|IL6	1	48	8	20140	0.125	0.0189115	*	0.0400035	*
GO:0050663	cytokine production	Biological Process	P80511|EN-RAGE	1	48	8	20140	0.125	0.0189115	*	0.0400035	*
GO:0048644	muscle organ morphogenesis	Biological Process	P15018|LIF	1	48	8	20140	0.125	0.0189115	*	0.0400035	*
GO:0000183	rDNA heterochromatin assembly	Biological Process	Q8IXJ6|SIRT2	1	48	8	20140	0.125	0.0189115	*	0.0400035	*
GO:0005677	chromatin silencing complex	Cellular Component	Q8IXJ6|SIRT2	1	48	8	20140	0.125	0.0189115	*	0.0400035	*
GO:0007096	regulation of exit from mitosis	Biological Process	Q8IXJ6|SIRT2	1	48	8	20140	0.125	0.0189115	*	0.0400035	*
GO:0072687	meiotic spindle	Cellular Component	Q8IXJ6|SIRT2	1	48	8	20140	0.125	0.0189115	*	0.0400035	*
GO:0032025	response to cobalt ion	Biological Process	Q14790|CASP-8	1	48	8	20140	0.125	0.0189115	*	0.0400035	*
GO:0060544	regulation of necroptotic process	Biological Process	Q14790|CASP-8	1	48	8	20140	0.125	0.0189115	*	0.0400035	*
GO:0071550	death-inducing signaling complex assembly	Biological Process	Q14790|CASP-8	1	48	8	20140	0.125	0.0189115	*	0.0400035	*
GO:0045741	positive regulation of epidermal growth factor-activated receptor activity	Biological Process	P01135|TGF-alpha	1	48	8	20140	0.125	0.0189115	*	0.0400035	*
GO:0042117	monocyte activation	Biological Process	P09603|CSF-1	1	48	8	20140	0.125	0.0189115	*	0.0400035	*
GO:0009308	amine metabolic process	Biological Process	P50225|ST1A1	1	48	8	20140	0.125	0.0189115	*	0.0400035	*
GO:1900744	regulation of p38MAPK cascade	Biological Process	P14210|HGF	1	48	8	20140	0.125	0.0189115	*	0.0400035	*
GO:0035234	ectopic germ cell programmed cell death	Biological Process	P01583|IL-1 alpha	1	48	8	20140	0.125	0.0189115	*	0.0400035	*
GO:0045348	positive regulation of MHC class II biosynthetic process	Biological Process	P22301|IL10	1	48	8	20140	0.125	0.0189115	*	0.0400035	*
GO:0034695	response to prostaglandin E	Biological Process	Q99731|CCL19	1	48	8	20140	0.125	0.0189115	*	0.0400035	*
GO:0007183	SMAD protein complex assembly	Biological Process	P01137|LAP TGF-beta-1	1	48	8	20140	0.125	0.0189115	*	0.0400035	*
GO:0032930	positive regulation of superoxide anion generation	Biological Process	P01137|LAP TGF-beta-1	1	48	8	20140	0.125	0.0189115	*	0.0400035	*
GO:0010468	regulation of gene expression	Biological Process	P13232|IL7, P22301|IL10	2	48	91	20140	0.022	0.0199065	*	0.0419223	*
GO:0031175	neuron projection development	Biological Process	P05231|IL6, Q99748|NRTN	2	48	91	20140	0.022	0.0199065	*	0.0419223	*
GO:0046854	phosphatidylinositol phosphate biosynthetic process	Biological Process	O95750|FGF-19, Q9GZV9|FGF-23	2	48	92	20140	0.0217	0.0203183	*	0.0419734	*
GO:0071456	cellular response to hypoxia	Biological Process	Q13541|4E-BP1, Q8IXJ6|SIRT2	2	48	93	20140	0.0215	0.0207337	*	0.0419734	*
GO:0005694	chromosome	Cellular Component	Q8IXJ6|SIRT2, O95760|IL33	2	48	93	20140	0.0215	0.0207337	*	0.0419734	*
GO:0005796	Golgi lumen	Cellular Component	Q9GZV9|FGF-23, P01137|LAP TGF-beta-1	2	48	93	20140	0.0215	0.0207337	*	0.0419734	*
GO:0046638	positive regulation of alpha-beta T cell differentiation	Biological Process	P00813|ADA	1	48	9	20140	0.1111	0.0212507	*	0.0419734	*
GO:0032966	negative regulation of collagen biosynthetic process	Biological Process	P05231|IL6	1	48	9	20140	0.1111	0.0212507	*	0.0419734	*
GO:0008190	eukaryotic initiation factor 4E binding	Molecular Function	Q13541|4E-BP1	1	48	9	20140	0.1111	0.0212507	*	0.0419734	*
GO:0014067	negative regulation of phosphatidylinositol 3-kinase signaling	Biological Process	O95630|STAMBP	1	48	9	20140	0.1111	0.0212507	*	0.0419734	*
GO:0045124	regulation of bone resorption	Biological Process	Q9UHF4|IL-20RA	1	48	9	20140	0.1111	0.0212507	*	0.0419734	*
GO:0060290	transdifferentiation	Biological Process	P15018|LIF	1	48	9	20140	0.1111	0.0212507	*	0.0419734	*
GO:0006476	protein deacetylation	Biological Process	Q8IXJ6|SIRT2	1	48	9	20140	0.1111	0.0212507	*	0.0419734	*
GO:0033558	protein deacetylase activity	Molecular Function	Q8IXJ6|SIRT2	1	48	9	20140	0.1111	0.0212507	*	0.0419734	*
GO:0070933	histone H4 deacetylation	Biological Process	Q8IXJ6|SIRT2	1	48	9	20140	0.1111	0.0212507	*	0.0419734	*
GO:1900119	positive regulation of execution phase of apoptosis	Biological Process	Q8IXJ6|SIRT2	1	48	9	20140	0.1111	0.0212507	*	0.0419734	*
GO:0071223	cellular response to lipoteichoic acid	Biological Process	P78556|CCL20	1	48	9	20140	0.1111	0.0212507	*	0.0419734	*
GO:0010939	regulation of necrotic cell death	Biological Process	Q14790|CASP-8	1	48	9	20140	0.1111	0.0212507	*	0.0419734	*
GO:0042088	T-helper 1 type immune response	Biological Process	Q14116|IL18	1	48	9	20140	0.1111	0.0212507	*	0.0419734	*
GO:0010820	positive regulation of T cell chemotaxis	Biological Process	O43557|TNFSF14	1	48	9	20140	0.1111	0.0212507	*	0.0419734	*
GO:0030643	cellular phosphate ion homeostasis	Biological Process	Q9GZV9|FGF-23	1	48	9	20140	0.1111	0.0212507	*	0.0419734	*
GO:0044320	cellular response to leptin stimulus	Biological Process	Q9GZV9|FGF-23	1	48	9	20140	0.1111	0.0212507	*	0.0419734	*
GO:0071374	cellular response to parathyroid hormone stimulus	Biological Process	Q9GZV9|FGF-23	1	48	9	20140	0.1111	0.0212507	*	0.0419734	*
GO:0048048	embryonic eye morphogenesis	Biological Process	O15169|AXIN1	1	48	9	20140	0.1111	0.0212507	*	0.0419734	*
GO:0090244	Wnt signaling pathway involved in somitogenesis	Biological Process	O15169|AXIN1	1	48	9	20140	0.1111	0.0212507	*	0.0419734	*
GO:0002523	leukocyte migration involved in inflammatory response	Biological Process	P78423|CX3CL1	1	48	9	20140	0.1111	0.0212507	*	0.0419734	*
GO:0060055	angiogenesis involved in wound healing	Biological Process	P78423|CX3CL1	1	48	9	20140	0.1111	0.0212507	*	0.0419734	*
GO:0046007	negative regulation of activated T cell proliferation	Biological Process	Q9NZQ7|PD-L1	1	48	9	20140	0.1111	0.0212507	*	0.0419734	*
GO:0021675	nerve development	Biological Process	Q99748|NRTN	1	48	9	20140	0.1111	0.0212507	*	0.0419734	*
GO:0060670	branching involved in labyrinthine layer morphogenesis	Biological Process	P22301|IL10	1	48	9	20140	0.1111	0.0212507	*	0.0419734	*
GO:0071404	cellular response to low-density lipoprotein particle stimulus	Biological Process	Q9NSA1|FGF-21	1	48	9	20140	0.1111	0.0212507	*	0.0419734	*
GO:0008354	germ cell migration	Biological Process	P01137|LAP TGF-beta-1	1	48	9	20140	0.1111	0.0212507	*	0.0419734	*
GO:0000187	obsolete activation of MAPK activity	Biological Process	P01135|TGF-alpha, P14210|HGF	2	48	95	20140	0.0211	0.0215751	*	0.0425261	*
GO:0009615	response to virus	Biological Process	P80075|MCP-2, Q99731|CCL19	2	48	96	20140	0.0208	0.0220011	*	0.0432763	*
GO:0048015	phosphatidylinositol-mediated signaling	Biological Process	O95750|FGF-19, Q9GZV9|FGF-23	2	48	99	20140	0.0202	0.0232999	*	0.0444654	*
GO:0033089	positive regulation of T cell differentiation in thymus	Biological Process	P00813|ADA	1	48	10	20140	0.1	0.0235844	*	0.0444654	*
GO:0060445	branching involved in salivary gland morphogenesis	Biological Process	P05231|IL6	1	48	10	20140	0.1	0.0235844	*	0.0444654	*
GO:0030371	translation repressor activity	Molecular Function	Q13541|4E-BP1	1	48	10	20140	0.1	0.0235844	*	0.0444654	*
GO:0050786	RAGE receptor binding	Molecular Function	P80511|EN-RAGE	1	48	10	20140	0.1	0.0235844	*	0.0444654	*
GO:0045744	negative regulation of G protein-coupled receptor signaling pathway	Biological Process	P10145|IL8	1	48	10	20140	0.1	0.0235844	*	0.0444654	*
GO:0048708	astrocyte differentiation	Biological Process	P15018|LIF	1	48	10	20140	0.1	0.0235844	*	0.0444654	*
GO:0044224	juxtaparanode region of axon	Cellular Component	Q8IXJ6|SIRT2	1	48	10	20140	0.1	0.0235844	*	0.0444654	*
GO:0051775	response to redox state	Biological Process	Q8IXJ6|SIRT2	1	48	10	20140	0.1	0.0235844	*	0.0444654	*
GO:2000406	positive regulation of T cell migration	Biological Process	P78556|CCL20	1	48	10	20140	0.1	0.0235844	*	0.0444654	*
GO:0032725	positive regulation of granulocyte macrophage colony-stimulating factor production	Biological Process	Q14116|IL18	1	48	10	20140	0.1	0.0235844	*	0.0444654	*
GO:0071305	cellular response to vitamin D	Biological Process	Q9GZV9|FGF-23	1	48	10	20140	0.1	0.0235844	*	0.0444654	*
GO:0051923	sulfation	Biological Process	P50225|ST1A1	1	48	10	20140	0.1	0.0235844	*	0.0444654	*
GO:0034244	negative regulation of transcription elongation from RNA polymerase II promoter	Biological Process	O15169|AXIN1	1	48	10	20140	0.1	0.0235844	*	0.0444654	*
GO:0060272	embryonic skeletal joint morphogenesis	Biological Process	O15169|AXIN1	1	48	10	20140	0.1	0.0235844	*	0.0444654	*
GO:0001774	microglial cell activation	Biological Process	P78423|CX3CL1	1	48	10	20140	0.1	0.0235844	*	0.0444654	*
GO:0090197	positive regulation of chemokine production	Biological Process	O95760|IL33	1	48	10	20140	0.1	0.0235844	*	0.0444654	*
GO:0001771	immunological synapse formation	Biological Process	Q99731|CCL19	1	48	10	20140	0.1	0.0235844	*	0.0444654	*
GO:0031065	positive regulation of histone deacetylation	Biological Process	P01137|LAP TGF-beta-1	1	48	10	20140	0.1	0.0235844	*	0.0444654	*
GO:0034713	type I transforming growth factor beta receptor binding	Molecular Function	P01137|LAP TGF-beta-1	1	48	10	20140	0.1	0.0235844	*	0.0444654	*
GO:0043117	positive regulation of vascular permeability	Biological Process	P01137|LAP TGF-beta-1	1	48	10	20140	0.1	0.0235844	*	0.0444654	*
GO:0051091	positive regulation of DNA-binding transcription factor activity	Biological Process	P05231|IL6, P22301|IL10	2	48	101	20140	0.0198	0.0241831	*	0.0455042	*
GO:0030168	platelet activation	Biological Process	P05231|IL6, P78423|CX3CL1	2	48	102	20140	0.0196	0.0246297	*	0.0462535	*
GO:0007399	nervous system development	Biological Process	O95750|FGF-19, P09341|CXCL1, Q99748|NRTN	3	48	265	20140	0.0113	0.0252177	*	0.0471769	*
GO:0046622	positive regulation of organ growth	Biological Process	P13232|IL7	1	48	11	20140	0.0909	0.0259127	*	0.0471769	*
GO:0033197	response to vitamin E	Biological Process	P00813|ADA	1	48	11	20140	0.0909	0.0259127	*	0.0471769	*
GO:0001878	response to yeast	Biological Process	P05231|IL6	1	48	11	20140	0.0909	0.0259127	*	0.0471769	*
GO:0046849	bone remodeling	Biological Process	P05231|IL6	1	48	11	20140	0.0909	0.0259127	*	0.0471769	*
GO:0043220	Schmidt-Lanterman incisure	Cellular Component	Q8IXJ6|SIRT2	1	48	11	20140	0.0909	0.0259127	*	0.0471769	*
GO:0097202	activation of cysteine-type endopeptidase activity	Biological Process	Q14790|CASP-8	1	48	11	20140	0.0909	0.0259127	*	0.0471769	*
GO:0030431	sleep	Biological Process	Q14116|IL18	1	48	11	20140	0.0909	0.0259127	*	0.0471769	*
GO:0031643	positive regulation of myelination	Biological Process	P14210|HGF	1	48	11	20140	0.0909	0.0259127	*	0.0471769	*
GO:0070411	I-SMAD binding	Molecular Function	O15169|AXIN1	1	48	11	20140	0.0909	0.0259127	*	0.0471769	*
GO:0048246	macrophage chemotaxis	Biological Process	P78423|CX3CL1	1	48	11	20140	0.0909	0.0259127	*	0.0471769	*
GO:0032695	negative regulation of interleukin-12 production	Biological Process	P22301|IL10	1	48	11	20140	0.0909	0.0259127	*	0.0471769	*
GO:0043032	positive regulation of macrophage activation	Biological Process	O95760|IL33	1	48	11	20140	0.0909	0.0259127	*	0.0471769	*
GO:0010763	positive regulation of fibroblast migration	Biological Process	P01137|LAP TGF-beta-1	1	48	11	20140	0.0909	0.0259127	*	0.0471769	*
GO:0032700	negative regulation of interleukin-17 production	Biological Process	P01137|LAP TGF-beta-1	1	48	11	20140	0.0909	0.0259127	*	0.0471769	*
GO:0043537	negative regulation of blood vessel endothelial cell migration	Biological Process	P01137|LAP TGF-beta-1	1	48	11	20140	0.0909	0.0259127	*	0.0471769	*
GO:0007010	cytoskeleton organization	Biological Process	P80098|MCP-3, Q99616|MCP-4	2	48	105	20140	0.019	0.0259901	*	0.0472276	*
GO:0007219	Notch signaling pathway	Biological Process	Q8NFT8|DNER, P01137|LAP TGF-beta-1	2	48	106	20140	0.0189	0.0264502	*	0.0479724	*
GO:0032839	dendrite cytoplasm	Cellular Component	P00813|ADA	1	48	12	20140	0.0833	0.0282355	*	0.04871	*
GO:0010996	response to auditory stimulus	Biological Process	P05231|IL6	1	48	12	20140	0.0833	0.0282355	*	0.04871	*
GO:0031000	response to caffeine	Biological Process	P05231|IL6	1	48	12	20140	0.0833	0.0282355	*	0.04871	*
GO:0045721	negative regulation of gluconeogenesis	Biological Process	P05231|IL6	1	48	12	20140	0.0833	0.0282355	*	0.04871	*
GO:0036499	PERK-mediated unfolded protein response	Biological Process	P10145|IL8	1	48	12	20140	0.0833	0.0282355	*	0.04871	*
GO:0050930	induction of positive chemotaxis	Biological Process	P10145|IL8	1	48	12	20140	0.0833	0.0282355	*	0.04871	*
GO:0071361	cellular response to ethanol	Biological Process	P80098|MCP-3	1	48	12	20140	0.0833	0.0282355	*	0.04871	*
GO:0048711	positive regulation of astrocyte differentiation	Biological Process	P15018|LIF	1	48	12	20140	0.0833	0.0282355	*	0.04871	*
GO:0060707	trophoblast giant cell differentiation	Biological Process	P15018|LIF	1	48	12	20140	0.0833	0.0282355	*	0.04871	*
GO:0010801	negative regulation of peptidyl-threonine phosphorylation	Biological Process	Q8IXJ6|SIRT2	1	48	12	20140	0.0833	0.0282355	*	0.04871	*
GO:0071872	cellular response to epinephrine stimulus	Biological Process	Q8IXJ6|SIRT2	1	48	12	20140	0.0833	0.0282355	*	0.04871	*
GO:0034138	toll-like receptor 3 signaling pathway	Biological Process	Q14790|CASP-8	1	48	12	20140	0.0833	0.0282355	*	0.04871	*
GO:0097153	cysteine-type endopeptidase activity involved in apoptotic process	Molecular Function	Q14790|CASP-8	1	48	12	20140	0.0833	0.0282355	*	0.04871	*
GO:0048266	behavioral response to pain	Biological Process	P13725|OSM	1	48	12	20140	0.0833	0.0282355	*	0.04871	*
GO:0060444	branching involved in mammary gland duct morphogenesis	Biological Process	P09603|CSF-1	1	48	12	20140	0.0833	0.0282355	*	0.04871	*
GO:0004062	aryl sulfotransferase activity	Molecular Function	P50225|ST1A1	1	48	12	20140	0.0833	0.0282355	*	0.04871	*
GO:0008210	estrogen metabolic process	Biological Process	P50225|ST1A1	1	48	12	20140	0.0833	0.0282355	*	0.04871	*
GO:0030212	hyaluronan metabolic process	Biological Process	P14210|HGF	1	48	12	20140	0.0833	0.0282355	*	0.04871	*
GO:0009950	dorsal/ventral axis specification	Biological Process	O15169|AXIN1	1	48	12	20140	0.0833	0.0282355	*	0.04871	*
GO:0032693	negative regulation of interleukin-10 production	Biological Process	Q9NZQ7|PD-L1	1	48	12	20140	0.0833	0.0282355	*	0.04871	*
GO:0045086	positive regulation of interleukin-2 production	Biological Process	P01583|IL-1 alpha	1	48	12	20140	0.0833	0.0282355	*	0.04871	*
GO:0002687	positive regulation of leukocyte migration	Biological Process	P80075|MCP-2	1	48	12	20140	0.0833	0.0282355	*	0.04871	*
GO:0045779	negative regulation of bone resorption	Biological Process	O00300|OPG	1	48	12	20140	0.0833	0.0282355	*	0.04871	*
GO:0046685	response to arsenic-containing substance	Biological Process	O00300|OPG	1	48	12	20140	0.0833	0.0282355	*	0.04871	*
GO:0032801	receptor catabolic process	Biological Process	P01137|LAP TGF-beta-1	1	48	12	20140	0.0833	0.0282355	*	0.04871	*
GO:0060391	positive regulation of SMAD protein signal transduction	Biological Process	P01137|LAP TGF-beta-1	1	48	12	20140	0.0833	0.0282355	*	0.04871	*
GO:0070306	lens fiber cell differentiation	Biological Process	P01137|LAP TGF-beta-1	1	48	12	20140	0.0833	0.0282355	*	0.04871	*
GO:0045471	response to ethanol	Biological Process	Q13541|4E-BP1, Q14790|CASP-8	2	48	112	20140	0.0179	0.0292799	*	0.0503757	ns
GO:0005788	endoplasmic reticulum lumen	Cellular Component	P05231|IL6, P09603|CSF-1, Q9GZV9|FGF-23	3	48	281	20140	0.0107	0.0293066	*	0.0503757	ns
GO:0001829	trophectodermal cell differentiation	Biological Process	P00813|ADA	1	48	13	20140	0.0769	0.0305529	*	0.0508682	ns
GO:0009168	purine ribonucleoside monophosphate biosynthetic process	Biological Process	P00813|ADA	1	48	13	20140	0.0769	0.0305529	*	0.0508682	ns
GO:0031929	TOR signaling	Biological Process	Q13541|4E-BP1	1	48	13	20140	0.0769	0.0305529	*	0.0508682	ns
GO:0031640	killing of cells of other organism	Biological Process	P80511|EN-RAGE	1	48	13	20140	0.0769	0.0305529	*	0.0508682	ns
GO:0010001	glial cell differentiation	Biological Process	Q8NFT8|DNER	1	48	13	20140	0.0769	0.0305529	*	0.0508682	ns
GO:0022011	myelination in peripheral nervous system	Biological Process	Q8IXJ6|SIRT2	1	48	13	20140	0.0769	0.0305529	*	0.0508682	ns
GO:0033270	paranode region of axon	Cellular Component	Q8IXJ6|SIRT2	1	48	13	20140	0.0769	0.0305529	*	0.0508682	ns
GO:0048715	negative regulation of oligodendrocyte differentiation	Biological Process	Q8IXJ6|SIRT2	1	48	13	20140	0.0769	0.0305529	*	0.0508682	ns
GO:0070403	NAD+ binding	Molecular Function	Q8IXJ6|SIRT2	1	48	13	20140	0.0769	0.0305529	*	0.0508682	ns
GO:0051770	positive regulation of nitric-oxide synthase biosynthetic process	Biological Process	P78556|CCL20	1	48	13	20140	0.0769	0.0305529	*	0.0508682	ns
GO:0097296	activation of cysteine-type endopeptidase activity involved in apoptotic signaling pathway	Biological Process	Q14790|CASP-8	1	48	13	20140	0.0769	0.0305529	*	0.0508682	ns
GO:0010744	positive regulation of macrophage derived foam cell differentiation	Biological Process	P09603|CSF-1	1	48	13	20140	0.0769	0.0305529	*	0.0508682	ns
GO:0033146	regulation of intracellular estrogen receptor signaling pathway	Biological Process	O15169|AXIN1	1	48	13	20140	0.0769	0.0305529	*	0.0508682	ns
GO:0070016	armadillo repeat domain binding	Molecular Function	O15169|AXIN1	1	48	13	20140	0.0769	0.0305529	*	0.0508682	ns
GO:2000060	positive regulation of ubiquitin-dependent protein catabolic process	Biological Process	O15169|AXIN1	1	48	13	20140	0.0769	0.0305529	*	0.0508682	ns
GO:0045019	negative regulation of nitric oxide biosynthetic process	Biological Process	P22301|IL10	1	48	13	20140	0.0769	0.0305529	*	0.0508682	ns
GO:0022408	negative regulation of cell-cell adhesion	Biological Process	P01137|LAP TGF-beta-1	1	48	13	20140	0.0769	0.0305529	*	0.0508682	ns
GO:0060389	pathway-restricted SMAD protein phosphorylation	Biological Process	P01137|LAP TGF-beta-1	1	48	13	20140	0.0769	0.0305529	*	0.0508682	ns
GO:0002576	platelet degranulation	Biological Process	P14210|HGF, P01137|LAP TGF-beta-1	2	48	115	20140	0.0174	0.0307384	*	0.0510879	ns
GO:0005886	plasma membrane	Cellular Component	P00813|ADA, P80511|EN-RAGE, O95630|STAMBP, O43508|TWEAK, Q8NFT8|DNER, Q9UHF4|IL-20RA, Q8IXJ6|SIRT2, O43557|TNFSF14, P01135|TGF-alpha, P09603|CSF-1, P06127|CD5, P42702|LIF-R, P78423|CX3CL1, Q9NZQ7|PD-L1, O00300|OPG, P01137|LAP TGF-beta-1	16	48	4211	20140	0.0038	0.0308217	*	0.0511371	ns
GO:0032355	response to estradiol	Biological Process	Q14790|CASP-8, P01137|LAP TGF-beta-1	2	48	116	20140	0.0172	0.0312309	*	0.0517262	ns
GO:0004222	metalloendopeptidase activity	Molecular Function	P03956|MMP-1, P09238|MMP-10	2	48	117	20140	0.0171	0.0317265	*	0.052456	ns
GO:0004713	protein tyrosine kinase activity	Molecular Function	Q9GZV9|FGF-23, P14210|HGF	2	48	118	20140	0.0169	0.0322253	*	0.0526059	ns
GO:0045582	positive regulation of T cell differentiation	Biological Process	P13232|IL7	1	48	14	20140	0.0714	0.0328649	*	0.0526059	ns
GO:0043101	purine-containing compound salvage	Biological Process	P00813|ADA	1	48	14	20140	0.0714	0.0328649	*	0.0526059	ns
GO:0070102	interleukin-6-mediated signaling pathway	Biological Process	P05231|IL6	1	48	14	20140	0.0714	0.0328649	*	0.0526059	ns
GO:0031333	negative regulation of protein-containing complex assembly	Biological Process	Q13541|4E-BP1	1	48	14	20140	0.0714	0.0328649	*	0.0526059	ns
GO:0045947	negative regulation of translational initiation	Biological Process	Q13541|4E-BP1	1	48	14	20140	0.0714	0.0328649	*	0.0526059	ns
GO:0007220	Notch receptor processing	Biological Process	Q8NFT8|DNER	1	48	14	20140	0.0714	0.0328649	*	0.0526059	ns
GO:0042325	regulation of phosphorylation	Biological Process	Q8IXJ6|SIRT2	1	48	14	20140	0.0714	0.0328649	*	0.0526059	ns
GO:0030502	negative regulation of bone mineralization	Biological Process	Q9GZV9|FGF-23	1	48	14	20140	0.0714	0.0328649	*	0.0526059	ns
GO:0071354	cellular response to interleukin-6	Biological Process	Q9GZV9|FGF-23	1	48	14	20140	0.0714	0.0328649	*	0.0526059	ns
GO:2000573	positive regulation of DNA biosynthetic process	Biological Process	P14210|HGF	1	48	14	20140	0.0714	0.0328649	*	0.0526059	ns
GO:0030877	beta-catenin destruction complex	Cellular Component	O15169|AXIN1	1	48	14	20140	0.0714	0.0328649	*	0.0526059	ns
GO:0005149	interleukin-1 receptor binding	Molecular Function	P01583|IL-1 alpha	1	48	14	20140	0.0714	0.0328649	*	0.0526059	ns
GO:0044130	obsolete negative regulation of growth of symbiont in host	Biological Process	P22301|IL10	1	48	14	20140	0.0714	0.0328649	*	0.0526059	ns
GO:0002407	dendritic cell chemotaxis	Biological Process	Q99731|CCL19	1	48	14	20140	0.0714	0.0328649	*	0.0526059	ns
GO:0098586	cellular response to virus	Biological Process	Q99731|CCL19	1	48	14	20140	0.0714	0.0328649	*	0.0526059	ns
GO:2000147	positive regulation of cell motility	Biological Process	Q99731|CCL19	1	48	14	20140	0.0714	0.0328649	*	0.0526059	ns
GO:0030214	hyaluronan catabolic process	Biological Process	P01137|LAP TGF-beta-1	1	48	14	20140	0.0714	0.0328649	*	0.0526059	ns
GO:2000679	positive regulation of transcription regulatory region DNA binding	Biological Process	P01137|LAP TGF-beta-1	1	48	14	20140	0.0714	0.0328649	*	0.0526059	ns
GO:0010629	negative regulation of gene expression	Biological Process	O95750|FGF-19, P01137|LAP TGF-beta-1	2	48	120	20140	0.0167	0.0332321	*	0.0531046	ns
GO:0032461	positive regulation of protein oligomerization	Biological Process	P03956|MMP-1	1	48	15	20140	0.0667	0.0351715	*	0.0556444	ns
GO:0031641	regulation of myelination	Biological Process	Q8IXJ6|SIRT2	1	48	15	20140	0.0667	0.0351715	*	0.0556444	ns
GO:0005123	death receptor binding	Molecular Function	Q14790|CASP-8	1	48	15	20140	0.0667	0.0351715	*	0.0556444	ns
GO:0030889	negative regulation of B cell proliferation	Biological Process	P22301|IL10	1	48	15	20140	0.0667	0.0351715	*	0.0556444	ns
GO:0042307	positive regulation of protein import into nucleus	Biological Process	P01137|LAP TGF-beta-1	1	48	15	20140	0.0667	0.0351715	*	0.0556444	ns
GO:0043539	protein serine/threonine kinase activator activity	Molecular Function	P01137|LAP TGF-beta-1	1	48	15	20140	0.0667	0.0351715	*	0.0556444	ns
GO:0043687	post-translational protein modification	Biological Process	P05231|IL6, P09603|CSF-1, Q9GZV9|FGF-23	3	48	306	20140	0.0098	0.0363587	*	0.0574275	ns
GO:0009986	cell surface	Cellular Component	P00813|ADA, P01135|TGF-alpha, P78423|CX3CL1, P01137|LAP TGF-beta-1	4	48	530	20140	0.0075	0.0371163	*	0.0585272	ns
GO:0035162	embryonic hemopoiesis	Biological Process	P49771|Flt3L	1	48	16	20140	0.0625	0.0374727	*	0.0586048	ns
GO:0090201	negative regulation of release of cytochrome c from mitochondria	Biological Process	P14210|HGF	1	48	16	20140	0.0625	0.0374727	*	0.0586048	ns
GO:0006796	phosphate-containing compound metabolic process	Biological Process	P01137|LAP TGF-beta-1	1	48	16	20140	0.0625	0.0374727	*	0.0586048	ns
GO:0030279	negative regulation of ossification	Biological Process	P01137|LAP TGF-beta-1	1	48	16	20140	0.0625	0.0374727	*	0.0586048	ns
GO:0043536	positive regulation of blood vessel endothelial cell migration	Biological Process	P01137|LAP TGF-beta-1	1	48	16	20140	0.0625	0.0374727	*	0.0586048	ns
GO:0043025	neuronal cell body	Cellular Component	P00813|ADA, Q8NFT8|DNER, P01137|LAP TGF-beta-1	3	48	312	20140	0.0096	0.0381706	*	0.0595986	ns
GO:0004252	serine-type endopeptidase activity	Molecular Function	P03956|MMP-1, P14210|HGF, P09238|MMP-10	3	48	314	20140	0.0096	0.0387847	*	0.0604585	ns
GO:0038111	interleukin-7-mediated signaling pathway	Biological Process	P13232|IL7	1	48	17	20140	0.0588	0.0397685	*	0.0607999	ns
GO:0010460	positive regulation of heart rate	Biological Process	P00813|ADA	1	48	17	20140	0.0588	0.0397685	*	0.0607999	ns
GO:0050850	positive regulation of calcium-mediated signaling	Biological Process	P00813|ADA	1	48	17	20140	0.0588	0.0397685	*	0.0607999	ns
GO:0005112	Notch binding	Molecular Function	Q8NFT8|DNER	1	48	17	20140	0.0588	0.0397685	*	0.0607999	ns
GO:0033141	positive regulation of peptidyl-serine phosphorylation of STAT protein	Biological Process	P15018|LIF	1	48	17	20140	0.0588	0.0397685	*	0.0607999	ns
GO:0070423	nucleotide-binding oligomerization domain containing signaling pathway	Biological Process	Q14790|CASP-8	1	48	17	20140	0.0588	0.0397685	*	0.0607999	ns
GO:1902041	regulation of extrinsic apoptotic signaling pathway via death domain receptors	Biological Process	Q14790|CASP-8	1	48	17	20140	0.0588	0.0397685	*	0.0607999	ns
GO:0046579	positive regulation of Ras protein signal transduction	Biological Process	P09603|CSF-1	1	48	17	20140	0.0588	0.0397685	*	0.0607999	ns
GO:0048260	positive regulation of receptor-mediated endocytosis	Biological Process	Q99731|CCL19	1	48	17	20140	0.0588	0.0397685	*	0.0607999	ns
GO:0035307	positive regulation of protein dephosphorylation	Biological Process	P01137|LAP TGF-beta-1	1	48	17	20140	0.0588	0.0397685	*	0.0607999	ns
GO:0048535	lymph node development	Biological Process	P01137|LAP TGF-beta-1	1	48	17	20140	0.0588	0.0397685	*	0.0607999	ns
GO:2000249	regulation of actin cytoskeleton reorganization	Biological Process	P01137|LAP TGF-beta-1	1	48	17	20140	0.0588	0.0397685	*	0.0607999	ns
GO:0006508	proteolysis	Biological Process	P03956|MMP-1, Q14790|CASP-8, P14210|HGF, P09238|MMP-10	4	48	544	20140	0.0074	0.0402337	*	0.0614127	ns
GO:0007050	regulation of cell cycle	Biological Process	P10145|IL8, P01137|LAP TGF-beta-1	2	48	136	20140	0.0147	0.041718	*	0.0634878	ns
GO:1900182	positive regulation of protein localization to nucleus	Biological Process	P15018|LIF	1	48	18	20140	0.0556	0.042059	*	0.0634878	ns
GO:0005720	heterochromatin	Cellular Component	Q8IXJ6|SIRT2	1	48	18	20140	0.0556	0.042059	*	0.0634878	ns
GO:0042098	T cell proliferation	Biological Process	O43557|TNFSF14	1	48	18	20140	0.0556	0.042059	*	0.0634878	ns
GO:0019955	cytokine binding	Molecular Function	P42702|LIF-R	1	48	18	20140	0.0556	0.042059	*	0.0634878	ns
GO:0045807	positive regulation of endocytosis	Biological Process	Q99731|CCL19	1	48	18	20140	0.0556	0.042059	*	0.0634878	ns
GO:0090190	positive regulation of branching involved in ureteric bud morphogenesis	Biological Process	P01137|LAP TGF-beta-1	1	48	18	20140	0.0556	0.042059	*	0.0634878	ns
GO:0032722	positive regulation of chemokine production	Biological Process	P05231|IL6	1	48	19	20140	0.0526	0.0443441	*	0.0658945	ns
GO:0046716	muscle cell cellular homeostasis	Biological Process	P05231|IL6	1	48	19	20140	0.0526	0.0443441	*	0.0658945	ns
GO:0004896	cytokine receptor activity	Molecular Function	Q9UHF4|IL-20RA	1	48	19	20140	0.0526	0.0443441	*	0.0658945	ns
GO:0006921	cellular component disassembly involved in execution phase of apoptosis	Biological Process	Q14790|CASP-8	1	48	19	20140	0.0526	0.0443441	*	0.0658945	ns
GO:0045672	positive regulation of osteoclast differentiation	Biological Process	P09603|CSF-1	1	48	19	20140	0.0526	0.0443441	*	0.0658945	ns
GO:0050427	3'-phosphoadenosine 5'-phosphosulfate metabolic process	Biological Process	P50225|ST1A1	1	48	19	20140	0.0526	0.0443441	*	0.0658945	ns
GO:0032753	positive regulation of interleukin-4 production	Biological Process	O95760|IL33	1	48	19	20140	0.0526	0.0443441	*	0.0658945	ns
GO:0002028	regulation of sodium ion transport	Biological Process	P01137|LAP TGF-beta-1	1	48	19	20140	0.0526	0.0443441	*	0.0658945	ns
GO:0031334	positive regulation of protein-containing complex assembly	Biological Process	P01137|LAP TGF-beta-1	1	48	19	20140	0.0526	0.0443441	*	0.0658945	ns
GO:0035066	positive regulation of histone acetylation	Biological Process	P01137|LAP TGF-beta-1	1	48	19	20140	0.0526	0.0443441	*	0.0658945	ns
GO:0045453	bone resorption	Biological Process	P13232|IL7	1	48	20	20140	0.05	0.0466239	*	0.0678036	ns
GO:0006471	protein ADP-ribosylation	Biological Process	Q8IXJ6|SIRT2	1	48	20	20140	0.05	0.0466239	*	0.0678036	ns
GO:2000378	negative regulation of reactive oxygen species metabolic process	Biological Process	Q8IXJ6|SIRT2	1	48	20	20140	0.05	0.0466239	*	0.0678036	ns
GO:0045862	positive regulation of proteolysis	Biological Process	Q14790|CASP-8	1	48	20	20140	0.05	0.0466239	*	0.0678036	ns
GO:0008037	cell recognition	Biological Process	P06127|CD5	1	48	20	20140	0.05	0.0466239	*	0.0678036	ns
GO:0030111	regulation of Wnt signaling pathway	Biological Process	O15169|AXIN1	1	48	20	20140	0.05	0.0466239	*	0.0678036	ns
GO:0030159	signaling receptor complex adaptor activity	Molecular Function	O15169|AXIN1	1	48	20	20140	0.05	0.0466239	*	0.0678036	ns
GO:0051443	positive regulation of ubiquitin-protein transferase activity	Biological Process	O15169|AXIN1	1	48	20	20140	0.05	0.0466239	*	0.0678036	ns
GO:0002052	positive regulation of neuroblast proliferation	Biological Process	P78423|CX3CL1	1	48	20	20140	0.05	0.0466239	*	0.0678036	ns
GO:0007492	endoderm development	Biological Process	P01137|LAP TGF-beta-1	1	48	20	20140	0.05	0.0466239	*	0.0678036	ns
GO:0008156	negative regulation of DNA replication	Biological Process	P01137|LAP TGF-beta-1	1	48	20	20140	0.05	0.0466239	*	0.0678036	ns
GO:0017015	regulation of transforming growth factor beta receptor signaling pathway	Biological Process	P01137|LAP TGF-beta-1	1	48	20	20140	0.05	0.0466239	*	0.0678036	ns
GO:0043011	myeloid dendritic cell differentiation	Biological Process	P01137|LAP TGF-beta-1	1	48	20	20140	0.05	0.0466239	*	0.0678036	ns
GO:0045216	cell-cell junction organization	Biological Process	P01137|LAP TGF-beta-1	1	48	20	20140	0.05	0.0466239	*	0.0678036	ns
GO:0031410	cytoplasmic vesicle	Cellular Component	P01135|TGF-alpha, O15169|AXIN1	2	48	146	20140	0.0137	0.0473914	*	0.068815	ns
GO:0051607	defense response to virus	Biological Process	P05231|IL6, O95760|IL33	2	48	147	20140	0.0136	0.0479736	*	0.0695545	ns
GO:0070932	histone H3 deacetylation	Biological Process	Q8IXJ6|SIRT2	1	48	21	20140	0.0476	0.0488983	*	0.0704668	ns
GO:0043027	cysteine-type endopeptidase inhibitor activity involved in apoptotic process	Molecular Function	O43557|TNFSF14	1	48	21	20140	0.0476	0.0488983	*	0.0704668	ns
GO:0032733	positive regulation of interleukin-10 production	Biological Process	P14210|HGF	1	48	21	20140	0.0476	0.0488983	*	0.0704668	ns
GO:1904886	beta-catenin destruction complex disassembly	Biological Process	O15169|AXIN1	1	48	21	20140	0.0476	0.0488983	*	0.0704668	ns

## Sheet: 表格说明
	标题	说明		GO_Category		Rich.Factor		p值颜色	p值范围	Sig.Sign
	GO_ID	GO数据库ID编号。点击进入官网查看此GO ID详细信息。		Process		1			[0, 0.0001)	****
	GO_Term	GO条目。		Component		0.8			[0.0001, 0.001)	***
	GO_Category	GO分类，主要分为三大类：生物学过程（Biological Process）、细胞组件（Cellular Component）和分子功能（Molecular Function）。		Function		0.6			[0.001, 0.01)	**
	IDs	此GO条目注释到的ID列表。以逗号分隔，逗号内以“|”分为两部分，左部对应输入文件的“gene_id”列,右部对应输入文件的“gene_name”列。				0.4			[0.01, 0.05)	*
	S	Significant ID Number：富集到此GO条目的ID个数。将IDs列以逗号分隔，得到的文本个数等于此数值。				0.2			[0.05, 1]	ns
	TS	Total Significant ID Number：全部差异显著ID的个数。				0
	B	Background ID Number：此GO条目中包含的ID总数。
	TB	Total Background ID Number：全部背景ID个数。
	Rich.Factor	富集因子：S/B，值越大代表富集程度越高（颜色越深）。颜色对应关系见右表“Rich.Factor”。
	P.value	此GO条目的富集显著性，P值越小越显著。颜色对应关系见右表“p值颜色”。
	Sig.Sign.P	P值显著性标记：含义及颜色对应关系见右表“p值颜色”。
	Q.value	P值的校正值。颜色对应关系见右表“p值颜色”。
	Sig.Sign.Q	Q值显著性标记：含义及颜色对应关系见右表“p值颜色”。
