# Supplementary material for: Vitreous Olink proteomics reveals inflammatory biomarkers for diagnosis and prognosis of traumatic proliferative vitreoretinopathy
Source: Front Immunol. 2024 Feb 22;15:1355314. doi: 10.3389/fimmu.2024.1355314 (PMC10917961; doi:10.3389/fimmu.2024.1355314)
Supplement: Supplementary file 7 [file Table_6.xlsx]

## Sheet: result.TPVR_DZVSKBDZ
Pathway_ID	KEGG_Level_1	KEGG_Level_2	Pathway_Name	IDs	S	TS	B	TB	Rich.Factor	P.value	Sig.Sign.P	Q.value	Sig.Sign.Q
hsa04060	Environmental Information Processing	Signaling molecules and interaction	Cytokine-cytokine receptor interaction	P13232|IL7, P05231|IL6, P10145|IL8, O43508|TWEAK, P80098|MCP-3, P42830|CXCL5, Q9UHF4|IL-20RA, P15018|LIF, P78556|CCL20, P09341|CXCL1, P13725|OSM, Q14116|IL18, O43557|TNFSF14, P80162|CXCL6, P09603|CSF-1, P42702|LIF-R, Q99616|MCP-4, P78423|CX3CL1, O15444|CCL25, P01583|IL-1 alpha, P80075|MCP-2, P22301|IL10, O95760|IL33, O00300|OPG, Q99731|CCL19, P01137|LAP TGF-beta-1	26	48	302	20140	0.0861	2.5759e-35	****	3.09108e-33	****
hsa04657	Organismal Systems	Immune system	IL-17 signaling pathway	P05231|IL6, P80511|EN-RAGE, P03956|MMP-1, P10145|IL8, P80098|MCP-3, P42830|CXCL5, P78556|CCL20, Q14790|CASP-8, P09341|CXCL1, P80162|CXCL6	10	48	111	20140	0.0901	9.38554e-14	****	5.63133e-12	****
hsa05323	Human Diseases	Immune disease	Rheumatoid arthritis	P05231|IL6, P03956|MMP-1, P10145|IL8, P42830|CXCL5, P78556|CCL20, P09341|CXCL1, Q14116|IL18, P80162|CXCL6, P09603|CSF-1, P15692|VEGFA, P01583|IL-1 alpha, P01137|LAP TGF-beta-1	12	48	237	20140	0.0506	2.5566e-13	****	1.02264e-11	****
hsa04062	Organismal Systems	Immune system	Chemokine signaling pathway	P10145|IL8, P80098|MCP-3, P42830|CXCL5, P78556|CCL20, P09341|CXCL1, P80162|CXCL6, Q99616|MCP-4, P78423|CX3CL1, O15444|CCL25, P80075|MCP-2, Q99731|CCL19	11	48	192	20140	0.0573	7.3647e-13	****	2.20941e-11	****
hsa05200	Human Diseases	Cancer: overview	Pathways in cancer	P13232|IL7, P05231|IL6, P03956|MMP-1, P10145|IL8, O95750|FGF-19, Q14790|CASP-8, P49771|Flt3L, P01135|TGF-alpha, Q9GZV9|FGF-23, P14210|HGF, O15169|AXIN1, P15692|VEGFA, Q9NSA1|FGF-21, P01137|LAP TGF-beta-1	14	48	566	20140	0.0247	3.27397e-11	****	7.85753e-10	****
hsa04668	Environmental Information Processing	Signal transduction	TNF signaling pathway	P05231|IL6, P42830|CXCL5, P15018|LIF, P78556|CCL20, Q14790|CASP-8, P09341|CXCL1, P09603|CSF-1, P78423|CX3CL1	8	48	111	20140	0.0721	2.07103e-10	****	4.14206e-09	****
hsa04151	Environmental Information Processing	Signal transduction	PI3K-Akt signaling pathway	P13232|IL7, P05231|IL6, Q13541|4E-BP1, O95750|FGF-19, P13725|OSM, P49771|Flt3L, P01135|TGF-alpha, P09603|CSF-1, Q9GZV9|FGF-23, P14210|HGF, P15692|VEGFA, Q9NSA1|FGF-21	12	48	443	20140	0.0271	3.76378e-10	****	6.4522e-09	****
hsa04010	Environmental Information Processing	Signal transduction	MAPK signaling pathway	O95750|FGF-19, P49771|Flt3L, P01135|TGF-alpha, P09603|CSF-1, Q9GZV9|FGF-23, P14210|HGF, P15692|VEGFA, P01583|IL-1 alpha, Q9NSA1|FGF-21, P01137|LAP TGF-beta-1	10	48	336	20140	0.0298	5.44848e-09	****	8.17273e-08	****
hsa05133	Human Diseases	Infectious disease: bacterial	Pertussis	P05231|IL6, P10145|IL8, P42830|CXCL5, P80162|CXCL6, P01583|IL-1 alpha, P22301|IL10	6	48	84	20140	0.0714	4.68383e-08	****	6.24511e-07	****
hsa04630	Environmental Information Processing	Signal transduction	JAK-STAT signaling pathway	P13232|IL7, P05231|IL6, Q9UHF4|IL-20RA, P15018|LIF, P13725|OSM, P42702|LIF-R, P22301|IL10	7	48	168	20140	0.0417	1.36897e-07	****	1.64277e-06	****
hsa05134	Human Diseases	Infectious disease: bacterial	Legionellosis	P05231|IL6, P10145|IL8, Q14790|CASP-8, P09341|CXCL1, Q14116|IL18	5	48	60	20140	0.0833	3.07225e-07	****	3.35154e-06	****
hsa05144	Human Diseases	Infectious disease: parasitic	Malaria	P05231|IL6, P10145|IL8, Q14116|IL18, P14210|HGF, P22301|IL10, P01137|LAP TGF-beta-1	6	48	123	20140	0.0488	4.56627e-07	****	4.56627e-06	****
hsa04014	Environmental Information Processing	Signal transduction	Ras signaling pathway	O95750|FGF-19, P49771|Flt3L, P01135|TGF-alpha, P09603|CSF-1, Q9GZV9|FGF-23, P14210|HGF, P15692|VEGFA, Q9NSA1|FGF-21	8	48	329	20140	0.0243	9.95189e-07	****	9.18636e-06	****
hsa01521	Human Diseases	Drug resistance: antineoplastic	EGFR tyrosine kinase inhibitor resistance	P05231|IL6, Q13541|4E-BP1, P01135|TGF-alpha, P14210|HGF, P15692|VEGFA	5	48	82	20140	0.061	1.47593e-06	****	1.26508e-05	****
hsa04640	Organismal Systems	Immune system	Hematopoietic cell lineage	P13232|IL7, P05231|IL6, P49771|Flt3L, P09603|CSF-1, P06127|CD5, P01583|IL-1 alpha	6	48	169	20140	0.0355	2.92734e-06	****	2.16173e-05	****
hsa05226	Human Diseases	Cancer: specific types	Gastric cancer	O95750|FGF-19, Q9GZV9|FGF-23, P14210|HGF, O15169|AXIN1, Q9NSA1|FGF-21, P01137|LAP TGF-beta-1	6	48	170	20140	0.0353	3.029e-06	****	2.16173e-05	****
hsa05132	Human Diseases	Infectious disease: bacterial	Salmonella infection	P05231|IL6, P10145|IL8, P09341|CXCL1, Q14116|IL18, P01583|IL-1 alpha	5	48	95	20140	0.0526	3.06245e-06	****	2.16173e-05	****
hsa04933	Human Diseases	Endocrine and metabolic disease	AGE-RAGE signaling pathway in diabetic complications	P05231|IL6, P10145|IL8, P15692|VEGFA, P01583|IL-1 alpha, P01137|LAP TGF-beta-1	5	48	104	20140	0.0481	4.78345e-06	****	3.18897e-05	****
hsa05321	Human Diseases	Immune disease	Inflammatory bowel disease	P05231|IL6, Q14116|IL18, P01583|IL-1 alpha, P22301|IL10, P01137|LAP TGF-beta-1	5	48	140	20140	0.0357	2.03429e-05	****	0.000128482	***
hsa05163	Human Diseases	Infectious disease: viral	Human cytomegalovirus infection	P05231|IL6, Q13541|4E-BP1, P10145|IL8, Q14790|CASP-8, P15692|VEGFA, P78423|CX3CL1	6	48	241	20140	0.0249	2.2232e-05	****	0.000133392	***
hsa05211	Human Diseases	Cancer: specific types	Renal cell carcinoma	P01135|TGF-alpha, P14210|HGF, P15692|VEGFA, P01137|LAP TGF-beta-1	4	48	73	20140	0.0548	2.73923e-05	****	0.000156528	***
hsa05152	Human Diseases	Infectious disease: bacterial	Tuberculosis	P05231|IL6, Q14790|CASP-8, Q14116|IL18, P01583|IL-1 alpha, P22301|IL10, P01137|LAP TGF-beta-1	6	48	256	20140	0.0234	3.12072e-05	****	0.000167581	***
hsa05218	Human Diseases	Cancer: specific types	Melanoma	O95750|FGF-19, Q9GZV9|FGF-23, P14210|HGF, Q9NSA1|FGF-21	4	48	76	20140	0.0526	3.21198e-05	****	0.000167581	***
hsa04932	Human Diseases	Endocrine and metabolic disease	Non-alcoholic fatty liver disease	P05231|IL6, P10145|IL8, Q14790|CASP-8, P01583|IL-1 alpha, P01137|LAP TGF-beta-1	5	48	157	20140	0.0318	3.52833e-05	****	0.000176416	***
hsa05146	Human Diseases	Infectious disease: parasitic	Amoebiasis	P05231|IL6, P10145|IL8, P09341|CXCL1, P22301|IL10, P01137|LAP TGF-beta-1	5	48	165	20140	0.0303	4.47382e-05	****	0.000214743	***
hsa05142	Human Diseases	Infectious disease: parasitic	Chagas disease	P05231|IL6, P10145|IL8, Q14790|CASP-8, P22301|IL10, P01137|LAP TGF-beta-1	5	48	177	20140	0.0282	6.24705e-05	****	0.000288325	***
hsa05164	Human Diseases	Infectious disease: viral	Influenza A	P05231|IL6, P10145|IL8, Q14116|IL18, P01583|IL-1 alpha, O95760|IL33	5	48	183	20140	0.0273	7.31559e-05	****	0.000325137	***
hsa04015	Environmental Information Processing	Signal transduction	Rap1 signaling pathway	O95750|FGF-19, P09603|CSF-1, Q9GZV9|FGF-23, P14210|HGF, P15692|VEGFA, Q9NSA1|FGF-21	6	48	301	20140	0.0199	7.67467e-05	****	0.000328915	***
hsa04218	Cellular Processes	Cell growth and death	Cellular senescence	P05231|IL6, Q13541|4E-BP1, P10145|IL8, P01583|IL-1 alpha, P01137|LAP TGF-beta-1	5	48	192	20140	0.026	9.1766e-05	****	0.000379722	***
hsa05167	Human Diseases	Infectious disease: viral	Kaposi sarcoma-associated herpesvirus infection	P05231|IL6, P10145|IL8, Q14790|CASP-8, P09341|CXCL1, P15692|VEGFA	5	48	196	20140	0.0255	0.00010112	***	0.00040448	***
hsa04621	Organismal Systems	Immune system	NOD-like receptor signaling pathway	P05231|IL6, P10145|IL8, Q14790|CASP-8, P09341|CXCL1, Q14116|IL18	5	48	205	20140	0.0244	0.000124844	***	0.000483266	***
hsa05219	Human Diseases	Cancer: specific types	Bladder cancer	P03956|MMP-1, P10145|IL8, P15692|VEGFA	3	48	42	20140	0.0714	0.000136632	***	0.000512371	***
hsa05161	Human Diseases	Infectious disease: viral	Hepatitis B	P05231|IL6, P10145|IL8, Q14790|CASP-8, P01137|LAP TGF-beta-1	4	48	148	20140	0.027	0.000423772	***	0.00154099	**
hsa04380	Organismal Systems	Development and regeneration	Osteoclast differentiation	P09603|CSF-1, P01583|IL-1 alpha, O00300|OPG, P01137|LAP TGF-beta-1	4	48	150	20140	0.0267	0.000445837	***	0.00157354	**
hsa04623	Organismal Systems	Immune system	Cytosolic DNA-sensing pathway	P05231|IL6, Q14116|IL18, O95760|IL33	3	48	66	20140	0.0455	0.000523213	***	0.00179387	**
hsa05224	Human Diseases	Cancer: specific types	Breast cancer	O95750|FGF-19, Q9GZV9|FGF-23, O15169|AXIN1, Q9NSA1|FGF-21	4	48	167	20140	0.024	0.000667765	***	0.00222588	**
hsa05225	Human Diseases	Cancer: specific types	Hepatocellular carcinoma	P01135|TGF-alpha, P14210|HGF, O15169|AXIN1, P01137|LAP TGF-beta-1	4	48	178	20140	0.0225	0.000847434	***	0.00269241	**
hsa05212	Human Diseases	Cancer: specific types	Pancreatic cancer	P01135|TGF-alpha, P15692|VEGFA, P01137|LAP TGF-beta-1	3	48	78	20140	0.0385	0.000852595	***	0.00269241	**
hsa05210	Human Diseases	Cancer: specific types	Colorectal cancer	P01135|TGF-alpha, O15169|AXIN1, P01137|LAP TGF-beta-1	3	48	91	20140	0.033	0.00133231	**	0.00409941	**
hsa04672	Organismal Systems	Immune system	Intestinal immune network for IgA production	P05231|IL6, O15444|CCL25, P22301|IL10, P01137|LAP TGF-beta-1	4	48	203	20140	0.0197	0.00137836	**	0.00413509	**
hsa05143	Human Diseases	Infectious disease: parasitic	African trypanosomiasis	P05231|IL6, Q14116|IL18, P22301|IL10	3	48	98	20140	0.0306	0.00164868	**	0.00482539	**
hsa04066	Environmental Information Processing	Signal transduction	HIF-1 signaling pathway	P05231|IL6, Q13541|4E-BP1, P15692|VEGFA	3	48	104	20140	0.0288	0.00195433	**	0.0055838	**
hsa04620	Organismal Systems	Immune system	Toll-like receptor signaling pathway	P05231|IL6, P10145|IL8, Q14790|CASP-8	3	48	110	20140	0.0273	0.00229315	**	0.0063995	**
hsa04064	Environmental Information Processing	Signal transduction	NF-kappa B signaling pathway	P10145|IL8, O43557|TNFSF14, Q99616|MCP-4, Q99731|CCL19	4	48	243	20140	0.0165	0.0026533	**	0.00695568	**
hsa04625	Organismal Systems	Immune system	C-type lectin receptor signaling pathway	P05231|IL6, Q14790|CASP-8, P22301|IL10	3	48	116	20140	0.0259	0.00266634	**	0.00695568	**
hsa05145	Human Diseases	Infectious disease: parasitic	Toxoplasmosis	Q14790|CASP-8, P22301|IL10, P01137|LAP TGF-beta-1	3	48	116	20140	0.0259	0.00266634	**	0.00695568	**
hsa05020	Human Diseases	Neurodegenerative disease	Prion disease	P05231|IL6, P01583|IL-1 alpha	2	48	38	20140	0.0526	0.00370198	**	0.00945187	**
hsa04926	Organismal Systems	Endocrine system	Relaxin signaling pathway	P03956|MMP-1, P15692|VEGFA, P01137|LAP TGF-beta-1	3	48	137	20140	0.0219	0.00425886	**	0.0106472	*
hsa05140	Human Diseases	Infectious disease: parasitic	Leishmaniasis	P01583|IL-1 alpha, P22301|IL10, P01137|LAP TGF-beta-1	3	48	144	20140	0.0208	0.00489374	**	0.0119847	*
hsa04068	Environmental Information Processing	Signal transduction	FoxO signaling pathway	P05231|IL6, P22301|IL10, P01137|LAP TGF-beta-1	3	48	147	20140	0.0204	0.0051824	**	0.0124377	*
hsa04550	Cellular Processes	Cellular community - eukaryotes	Signaling pathways regulating pluripotency of stem cells	P15018|LIF, P42702|LIF-R, O15169|AXIN1	3	48	154	20140	0.0195	0.0058953	**	0.0138713	*
hsa04217	Cellular Processes	Cell growth and death	Necroptosis	Q14790|CASP-8, P01583|IL-1 alpha, O95760|IL33	3	48	177	20140	0.0169	0.00863831	**	0.0199346	*
hsa05120	Human Diseases	Infectious disease: bacterial	Epithelial cell signaling in Helicobacter pylori infection	P10145|IL8, P09341|CXCL1	2	48	64	20140	0.0312	0.0102068	*	0.0231098	*
hsa05165	Human Diseases	Infectious disease: viral	Human papillomavirus infection	Q13541|4E-BP1, Q14790|CASP-8, O15169|AXIN1, P15692|VEGFA	4	48	364	20140	0.011	0.0109259	*	0.0242798	*
hsa05205	Human Diseases	Cancer: overview	Proteoglycans in cancer	P14210|HGF, P15692|VEGFA, P01137|LAP TGF-beta-1	3	48	210	20140	0.0143	0.0136978	*	0.0298861	*
hsa05168	Human Diseases	Infectious disease: viral	Herpes simplex virus 1 infection	P05231|IL6, Q14790|CASP-8, O43557|TNFSF14	3	48	216	20140	0.0139	0.0147648	*	0.0316389	*
hsa04622	Organismal Systems	Immune system	RIG-I-like receptor signaling pathway	P10145|IL8, Q14790|CASP-8	2	48	81	20140	0.0247	0.0159889	*	0.0336608	*
hsa05410	Human Diseases	Cardiovascular disease	Hypertrophic cardiomyopathy	P05231|IL6, P01137|LAP TGF-beta-1	2	48	86	20140	0.0233	0.0179016	*	0.0370379	*
hsa04012	Environmental Information Processing	Signal transduction	ErbB signaling pathway	Q13541|4E-BP1, P01135|TGF-alpha	2	48	96	20140	0.0208	0.0220011	*	0.044748	*
hsa04810	Cellular Processes	Cell motility	Regulation of actin cytoskeleton	O95750|FGF-19, Q9GZV9|FGF-23, Q9NSA1|FGF-21	3	48	260	20140	0.0115	0.0240082	*	0.0480164	*
hsa05332	Human Diseases	Immune disease	Graft-versus-host disease	P05231|IL6, P01583|IL-1 alpha	2	48	121	20140	0.0165	0.0337401	*	0.066374	ns

## Sheet: 表格说明
	标题	说明		KEGG_Level_1		Rich.Factor		p值颜色	p值范围	Sig.Sign
	Pathway_ID	KEGG数据库的通路编号。点击进入官网查看此通路的详细信息。		Cellular Processes		1			[0, 0.0001)	****
	Pathway_Name	KEGG数据库的通路名称，属于KEGG的分类的第三级。		Drug Development		0.8			[0.0001, 0.001)	***
	KEGG_Level_1	KEGG的一级分类。		Environmental Information Processing		0.6			[0.001, 0.01)	**
	KEGG_Level_2	KEGG的二级分类。		Genetic Information Processing		0.4			[0.01, 0.05)	*
	IDs	此通路注释到的ID列表。点击查看这些基因在通路中的标记，注意多个ID可能位于同一个位置。		Human Diseases		0.2			[0.05, 1]	ns
	S	Significant ID Number：富集到此通路的ID个数。		Metabolism		0
	TS	Total Significant ID Number：全部差异显著ID的个数。		Organismal Systems
	B	Background ID Number：此通路中包含的ID总数。
	TB	Total Background ID Number：全部背景ID个数。
	Rich.Factor	富集因子：S/B，值越大代表富集程度越高（颜色越深）。颜色对应关系见右表“Rich.Factor”。
	P.value	此通路的富集显著性，P值越小越显著。颜色对应关系见右表“p值颜色”。
	Sig.Sign.p	P值显著性标记：含义及颜色对应关系见右表“p值颜色”。
	Q.value	P值的校正值。颜色对应关系见右表“p值颜色”。
	Sig.Sign.Q	Q值显著性标记：含义及颜色对应关系见右表“p值颜色”。
